# Supplementary material for: Integrative analysis of synovial sarcoma transcriptome reveals different types of transcriptomic changes
Source: Front Genet. 2022 Sep 2;13:925564. doi: 10.3389/fgene.2022.925564 (PMC9478865; doi:10.3389/fgene.2022.925564)
Supplement: Supplementary file 2 [file DataSheet1.CSV]

Supplementary Table S1. Differentially expressed genes.
gene	baseMean	log2FoldChange	lfcSE	stat	pvalue	padj
ENSG00000274049|INO80B-WBP1	183.6601535	25.47285609	2.956688933	8.615331768	6.97E-18	2.90E-14
ENSG00000268447|SSX2B	91.67460133	24.50560724	2.956766032	8.287976448	1.15E-16	3.31E-13
ENSG00000217044|MTCO3P31	53.4669518	23.7327	2.199593705	10.78958353	3.86E-27	7.21E-23
ENSG00000260426|AC008060.4	37.57843671	23.25426365	2.138675141	10.87320987	1.55E-27	5.78E-23
ENSG00000285407|AL033530.1	32.59393203	23.06058712	2.957045008	7.798524221	6.26E-15	9.76E-12
ENSG00000284668|AL805961.1	29.99051105	22.94805007	2.957082528	7.760368487	8.47E-15	1.17E-11
ENSG00000260548|AL035425.2	26.36360771	22.76740062	2.95714724	7.699109572	1.37E-14	1.58E-11
ENSG00000279516|FAM230C	25.95632716	22.74368889	2.878728739	7.900601602	2.78E-15	4.94E-12
ENSG00000284762|AC022414.1	18.71343252	22.28441217	2.861675442	7.787190625	6.85E-15	1.02E-11
ENSG00000225899|FRG2B	15.1527124	21.9950375	2.834309083	7.760281909	8.47E-15	1.17E-11
ENSG00000223875|NBEAP3	14.74861156	21.953561	2.852240706	7.696952418	1.39E-14	1.58E-11
ENSG00000186960|LINC01551	16.59957391	21.90853337	2.854095209	7.676174678	1.64E-14	1.70E-11
ENSG00000217160|MTCO2P31	13.70173661	21.85418021	2.475047138	8.829803634	1.05E-18	5.60E-15
ENSG00000260126|AC092326.1	12.19955855	21.69103183	2.85710338	7.591966037	3.15E-14	2.94E-11
ENSG00000261362|AC136619.2	13.74244749	21.64237619	2.450263792	8.832671919	1.02E-18	5.60E-15
ENSG00000269955|C7orf55-LUC7L2	10.05590199	21.42507496	2.958013866	7.243061028	4.39E-13	3.22E-10
ENSG00000257056|LINC02282	9.986488908	21.4124168	2.860775686	7.484828994	7.16E-14	6.38E-11
ENSG00000277268|LHX1-DT	92.42487372	9.512710936	1.618091476	5.87896981	4.13E-09	6.96E-07
ENSG00000163623|NKX6-1	67.20536749	9.052813195	1.744015904	5.190785917	2.09E-07	1.53E-05
ENSG00000099617|EFNA2	59.30400704	8.872789538	1.35162017	6.564558397	5.22E-11	2.20E-08
ENSG00000159556|ISL2	54.99273305	8.76410034	1.299685654	6.743246193	1.55E-11	8.27E-09
ENSG00000260644|HERC2P5	49.2664455	8.605679057	1.34876281	6.380424339	1.77E-10	5.52E-08
ENSG00000083782|EPYC	95.69974746	8.509380826	1.930547784	4.407754574	1.04E-05	0.000274401
ENSG00000261599|HERC2P8	93.40495821	8.37859425	1.407824517	5.95144789	2.66E-09	4.97E-07
ENSG00000164616|FBXL21	39.71377974	8.295159852	1.243552433	6.670534855	2.55E-11	1.29E-08
ENSG00000123584|MAGEA9	38.42296908	8.246624176	2.061848798	3.999626055	6.34E-05	0.001062103
ENSG00000125931|CITED1	75.11741248	8.223516408	1.366662449	6.017225698	1.77E-09	3.57E-07
ENSG00000257654|AC125603.1	35.95895108	8.150748337	1.862153928	4.377054021	1.20E-05	0.000307419
ENSG00000284513|AC006063.2	33.60540806	8.053445791	1.807573056	4.455391589	8.37E-06	0.000235373
ENSG00000162344|FGF19	80.30002311	8.043289931	1.375753646	5.846460922	5.02E-09	8.10E-07
ENSG00000285130|AL358113.1	187.1488421	7.896573622	1.819595067	4.339742266	1.43E-05	0.000350467
ENSG00000168505|GBX2	103.3523176	7.84338934	1.38488906	5.663550652	1.48E-08	1.92E-06
ENSG00000163497|FEV	28.02432877	7.791282592	1.60680036	4.848942523	1.24E-06	5.71E-05
ENSG00000243479|MNX1-AS1	27.52092175	7.765327184	2.127306681	3.650309217	0.000261925	0.002951035
ENSG00000273706|LHX1	126.7427853	7.759132192	1.658835074	4.677458484	2.90E-06	0.000108255
ENSG00000165643|SOHLH1	390.9192016	7.754729148	1.734744412	4.470243048	7.81E-06	0.000223621
ENSG00000144962|SPATA16	49.23731243	7.706059453	1.62638655	4.738147553	2.16E-06	8.69E-05
ENSG00000260192|LINC02240	888.0674991	7.693293556	1.398699135	5.50032052	3.79E-08	4.08E-06
ENSG00000248975|AL133372.2	47.95035954	7.667158398	1.669810359	4.591634228	4.40E-06	0.000147185
ENSG00000227059|ANHX	25.18494451	7.637634867	2.116256922	3.60903007	0.000307344	0.003302781
ENSG00000228294|BMS1P17	156.4165699	7.520245472	1.254430122	5.994949692	2.04E-09	3.96E-07
ENSG00000107187|LHX3	23.11208725	7.514100332	1.464773624	5.129871408	2.90E-07	1.95E-05
ENSG00000188101|ALOX15P2	22.71711473	7.488999394	1.5716311	4.76511275	1.89E-06	7.85E-05
ENSG00000186897|C1QL4	62.26866368	7.46831268	1.207152434	6.186718821	6.14E-10	1.55E-07
ENSG00000161992|PRR35	21.86326812	7.433826854	1.509458069	4.92483164	8.44E-07	4.35E-05
ENSG00000250584|LINC01511	72.08224296	7.418933599	2.117449936	3.503711456	0.000458822	0.004420087
ENSG00000241749|RPSAP52	35.28148378	7.246351608	1.178302358	6.149823563	7.76E-10	1.86E-07
ENSG00000284609|OR8B3	23.436465	7.241822116	1.980993599	3.655651448	0.00025653	0.002903376
ENSG00000249319|AC068533.4	19.07075546	7.236630133	1.677021167	4.315169227	1.59E-05	0.000378874
ENSG00000196990|FAM163B	123.8972787	7.232713866	1.272675717	5.683076819	1.32E-08	1.77E-06
ENSG00000070886|EPHA8	22.73088418	7.198118789	1.918091283	3.7527509	0.000174905	0.002177309
ENSG00000164853|UNCX	18.2275333	7.171269078	1.814736368	3.95168643	7.76E-05	0.001217377
ENSG00000230737|AC106870.2	17.68217124	7.127387749	1.791874098	3.977616373	6.96E-05	0.001127476
ENSG00000279726|AC005609.5	17.35840386	7.102697836	1.258672771	5.643005873	1.67E-08	2.12E-06
ENSG00000196143|OR11H13P	17.04435615	7.07608761	1.209068092	5.852513732	4.84E-09	7.87E-07
ENSG00000260818|UNGP1	16.08657417	6.992941123	1.269078719	5.51025009	3.58E-08	3.91E-06
ENSG00000178403|NEUROG2	15.97900509	6.980641717	1.816304342	3.843321605	0.00012138	0.001673141
ENSG00000256943|AC148477.3	15.95267719	6.978517521	1.855212089	3.761573979	0.000168847	0.002125261
ENSG00000109705|NKX3-2	526.8591295	6.955357318	1.204820046	5.772942888	7.79E-09	1.16E-06
ENSG00000112333|NR2E1	37.26594365	6.922156507	1.486679914	4.656117595	3.22E-06	0.000117406
ENSG00000266003|AC109315.1	15.06019844	6.896271813	1.980544485	3.482008037	0.000497669	0.004675635
ENSG00000205634|LINC00898	29.34496158	6.86926458	1.462823314	4.695894929	2.65E-06	0.00010167
ENSG00000122145|TBX22	14.68707485	6.859191528	1.808614017	3.792512643	0.000149131	0.001935881
ENSG00000214897|PNMA6E	149.3178808	6.823809963	1.905022588	3.582010002	0.000340961	0.003558385
ENSG00000126259|KIRREL2	34.6415796	6.817335259	1.419550048	4.802462069	1.57E-06	6.80E-05
ENSG00000196350|ZNF729	30.29371495	6.748075199	1.74246509	3.872717587	0.000107629	0.00152887
ENSG00000131668|BARX1	428.7672469	6.742910023	1.35520752	4.975555346	6.51E-07	3.57E-05
ENSG00000090932|DLL3	13.44123874	6.733606435	1.379452742	4.881360725	1.05E-06	5.12E-05
ENSG00000139800|ZIC5	584.3383413	6.720616386	1.476711542	4.551069179	5.34E-06	0.000169092
ENSG00000153820|SPHKAP	757.1013035	6.720491441	1.765721681	3.806087626	0.000141182	0.001861354
ENSG00000268651|CTAG1A	340.7655365	6.71647708	1.77490031	3.784143279	0.000154239	0.001984141
ENSG00000174016|TENT5D	13.25154045	6.711833264	1.728555683	3.882914117	0.000103212	0.001486887
ENSG00000182632|CCNYL2	78.83757844	6.677546229	1.264436631	5.281044587	1.28E-07	1.06E-05
ENSG00000260305|NTRK3-AS1	12.85615183	6.668658831	1.755908983	3.797838554	0.000145963	0.001907217
ENSG00000197322|C17orf102	12.78289387	6.659479809	1.717155918	3.878203336	0.000105231	0.001505009
ENSG00000196273|LINC00523	32.56848769	6.658957003	1.805432488	3.688289121	0.000225767	0.002640754
ENSG00000270540|AC093915.1	30.47334351	6.656634924	1.180373723	5.639429947	1.71E-08	2.15E-06
ENSG00000207290|RF00019	12.20074253	6.593334865	1.556293722	4.236562014	2.27E-05	0.000495605
ENSG00000147381|MAGEA4	416.4846817	6.587052119	1.493487107	4.410518236	1.03E-05	0.00027225
ENSG00000282142|AC245187.2	12.06959716	6.578698279	1.530887131	4.297311111	1.73E-05	0.000399387
ENSG00000250194|AC109458.1	14.84745725	6.578377202	1.671399171	3.935850464	8.29E-05	0.00127642
ENSG00000279674|AC123769.1	45.92952928	6.563868045	1.276212231	5.143241764	2.70E-07	1.85E-05
ENSG00000285471|AC007846.2	50.50484072	6.561577183	1.796949912	3.651508114	0.000260705	0.002939062
ENSG00000226387|SORCS3-AS1	11.78004061	6.541790724	2.028906209	3.224294299	0.001262835	0.009282064
ENSG00000225477|AC099730.1	26.4502834	6.516328433	1.703472155	3.825321367	0.000130602	0.001761284
ENSG00000184033|CTAG1B	370.3033027	6.497115452	1.662166623	3.908823197	9.27E-05	0.001378042
ENSG00000257883|AC125603.2	231.6492243	6.489073981	1.793429858	3.618247991	0.000296604	0.003218564
ENSG00000218672|AC008060.1	39.3918362	6.473977219	1.881312378	3.441202691	0.000579135	0.005232099
ENSG00000171864|PRND	262.2183649	6.468659126	1.128830365	5.730408507	1.00E-08	1.43E-06
ENSG00000285549|AC091973.1	16.64384355	6.454259693	1.576537723	4.093945612	4.24E-05	0.000788359
ENSG00000267147|LINC01842	11.04763561	6.451548643	1.442928152	4.471150304	7.78E-06	0.000223208
ENSG00000281880|PAUPAR	11.01373527	6.444544355	1.558374623	4.135426911	3.54E-05	0.000686962
ENSG00000139219|COL2A1	5272.338499	6.428409857	1.155424069	5.563680065	2.64E-08	3.16E-06
ENSG00000284705|AL596257.1	10.83731108	6.422771906	1.657541138	3.874879336	0.000106678	0.001520369
ENSG00000120088|CRHR1	346.6744001	6.413937236	1.297619692	4.942848258	7.70E-07	4.06E-05
ENSG00000232355|AL603650.1	10.71322957	6.406969401	1.528326126	4.192148057	2.76E-05	0.000570712
ENSG00000259252|AC026583.1	10.50915922	6.378346396	1.484508331	4.296605323	1.73E-05	0.000399721
ENSG00000229544|NKX1-2	26.03818441	6.370085783	1.583043229	4.023949357	5.72E-05	0.000981844
ENSG00000043355|ZIC2	755.3142996	6.357823467	1.304272707	4.874612059	1.09E-06	5.21E-05
ENSG00000220891|LL22NC03-63E9.3	10.36382028	6.356961459	1.665425763	3.817018807	0.000135074	0.001806607
ENSG00000113196|HAND1	22.05420417	6.356616143	1.958836586	3.245097723	0.001174103	0.00879413
ENSG00000149948|HMGA2	655.8319807	6.34846053	0.826911841	7.677312403	1.62E-14	1.70E-11
ENSG00000165349|SLC7A3	54.78054743	6.301258986	1.433048552	4.397100836	1.10E-05	0.000286794
ENSG00000214447|FAM187A	28.55221111	6.253631345	1.476393682	4.235747836	2.28E-05	0.000495682
ENSG00000204603|LINC01257	14.41321791	6.246052474	1.61535704	3.866669919	0.000110332	0.001555838
ENSG00000111262|KCNA1	1073.120633	6.24134347	1.147023217	5.44134014	5.29E-08	5.34E-06
ENSG00000224842|AL161908.1	9.515672042	6.236345777	1.37508895	4.535230813	5.75E-06	0.000178214
ENSG00000229967|MAGEA4-AS1	65.81533088	6.228292987	1.477581425	4.215194426	2.50E-05	0.000530081
ENSG00000235934|AC007405.2	9.346839776	6.208722435	1.288276023	4.819403859	1.44E-06	6.35E-05
ENSG00000256654|AC005906.2	143.0705922	6.186247985	1.469751759	4.209042748	2.56E-05	0.000540297
ENSG00000075043|KCNQ2	240.2076435	6.180606926	1.212160252	5.098836491	3.42E-07	2.18E-05
ENSG00000165970|SLC6A5	9.170671033	6.180075702	1.757903112	3.515595177	0.000438769	0.004285999
ENSG00000280322|AL035425.4	146.29268	6.161437832	1.838426656	3.35147329	0.000803828	0.006671502
ENSG00000136574|GATA4	22.19952292	6.159874886	1.415779005	4.350873168	1.36E-05	0.000338159
ENSG00000187135|VSTM2B	211.1426399	6.142764913	1.726423373	3.558087205	0.000373565	0.00380577
ENSG00000131094|C1QL1	82.2677244	6.107833891	1.599249365	3.819187942	0.000133892	0.001793068
ENSG00000138829|FBN2	9792.018812	6.107253431	0.869915277	7.020515206	2.21E-12	1.42E-09
ENSG00000168671|UGT3A2	36.72241188	6.081159415	1.50822062	4.032009199	5.53E-05	0.000957233
ENSG00000233723|LINC01122	21.91311482	6.081011879	1.774042216	3.4277718	0.000608557	0.005423638
ENSG00000223486|AC092198.1	35.02435608	6.066362116	1.324515776	4.580060295	4.65E-06	0.000152923
ENSG00000279743|AC002090.1	8.460903581	6.065647861	1.709522693	3.548152877	0.000387943	0.003912091
ENSG00000248238|LINC02438	15.78589042	6.057879753	1.447388961	4.185384799	2.85E-05	0.000581866
ENSG00000249917|LINC00536	41.2879102	6.015149188	1.364331728	4.408861175	1.04E-05	0.000273569
ENSG00000238232|AL356364.1	8.168169496	6.014870611	1.728350114	3.480122785	0.000501184	0.00469568
ENSG00000101327|PDYN	89.43341121	6.001177193	1.835513237	3.269481839	0.001077447	0.008246966
ENSG00000285367|AC087564.1	61.28853262	5.99005734	1.011942309	5.919366439	3.23E-09	5.74E-07
ENSG00000102239|BRS3	7.752383022	5.941991655	1.431776612	4.150082914	3.32E-05	0.00065765
ENSG00000253855|AC245187.1	7.74109347	5.939778947	1.518018145	3.912851085	9.12E-05	0.001363923
ENSG00000224087|AC018865.1	14.63428794	5.933764521	1.674389412	3.543837819	0.000394348	0.003965009
ENSG00000271672|DUXAP8	240.7382044	5.927914275	0.699625526	8.472981693	2.39E-17	7.45E-14
ENSG00000165973|NELL1	787.0677996	5.914835825	1.087872603	5.43706663	5.42E-08	5.44E-06
ENSG00000164362|TERT	18.83896327	5.907940524	1.657330282	3.564733347	0.000364226	0.003732421
ENSG00000232843|SNX18P2	7.53350137	5.897981588	1.688197989	3.493655144	0.000476456	0.004527389
ENSG00000241882|AC124893.1	9.244578699	5.895972119	1.621087437	3.637047568	0.000275781	0.003057391
ENSG00000214604|NPM1P36	7.509496138	5.893403697	1.741965704	3.383191578	0.000716486	0.006129155
ENSG00000267260|AC020928.1	31.95068393	5.890135182	1.165739827	5.052701336	4.36E-07	2.62E-05
ENSG00000228838|AL355483.2	7.349176394	5.864069048	1.377596009	4.256740735	2.07E-05	0.000460837
ENSG00000185686|PRAME	2786.586626	5.860600075	1.162226952	5.042560806	4.59E-07	2.74E-05
ENSG00000105549|THEG	23.4614659	5.849651051	1.565788669	3.735913516	0.000187035	0.002292435
ENSG00000182601|HS3ST4	79.32446892	5.837149009	1.388276264	4.204601894	2.62E-05	0.000548358
ENSG00000234928|LINC01659	7.209385786	5.836198735	1.245049848	4.687522145	2.77E-06	0.000104614
ENSG00000227115|LINC01630	160.9201805	5.815854968	1.62177138	3.586112717	0.000335644	0.003515656
ENSG00000272438|AL645608.6	7.116919115	5.815748735	1.648901351	3.527044678	0.000420226	0.004151724
ENSG00000277945|AC107308.1	10.6561636	5.796050429	1.212885486	4.778728493	1.76E-06	7.44E-05
ENSG00000237473|AC068759.1	13.11132158	5.784434794	1.771516764	3.265244175	0.001093698	0.008345722
ENSG00000261227|AC140912.1	54.05801928	5.782961446	1.585120794	3.64827808	0.000264004	0.002965521
ENSG00000261409|AL035425.3	830.1340652	5.779503612	1.5239316	3.79249542	0.000149141	0.001935881
ENSG00000230528|NOS2P3	10.53591565	5.770441279	1.562905515	3.692124202	0.000222389	0.002608488
ENSG00000243902|ELFN2	6.892993333	5.770173182	1.656704628	3.482922113	0.000495973	0.004663216
ENSG00000176956|LY6H	61.97476521	5.767617672	1.181820033	4.880284233	1.06E-06	5.13E-05
ENSG00000166426|CRABP1	950.3579625	5.766532062	1.107686316	5.20592516	1.93E-07	1.44E-05
ENSG00000283458|AC011139.1	10.23463474	5.753269829	1.475644166	3.898819215	9.67E-05	0.00142042
ENSG00000262768|AC100791.2	6.794521385	5.750052228	1.352681745	4.250853719	2.13E-05	0.000469674
ENSG00000281809|LINC01394	6.760359857	5.740744037	1.488848738	3.855827588	0.000115339	0.001606386
ENSG00000227293|AC118345.1	6.562702268	5.699647319	1.696948621	3.358762457	0.000782923	0.006546192
ENSG00000249509|AC023886.1	6.559181746	5.69768644	1.387977091	4.105029167	4.04E-05	0.000759809
ENSG00000280344|AC009166.2	113.6710532	5.696869407	1.026979639	5.547207744	2.90E-08	3.39E-06
ENSG00000240201|AL133372.1	6.486987223	5.683405441	1.53331817	3.706605422	0.000210056	0.002504433
ENSG00000116147|TNR	153.2852607	5.659614059	1.567806551	3.609893106	0.000306323	0.00329723
ENSG00000267748|AC011479.1	7.82544839	5.654037042	1.488371466	3.798807739	0.000145394	0.00190232
ENSG00000225156|AC012354.1	40.62172898	5.654029406	1.636236465	3.455508741	0.000549255	0.005020248
ENSG00000235601|BARX1-DT	31.09484291	5.649799718	1.552433724	3.639317821	0.000273361	0.003034389
ENSG00000162009|SSTR5	29.73994226	5.632708329	1.553808935	3.625097142	0.000288853	0.003153676
ENSG00000261238|AC009166.1	6.252695907	5.629464498	1.652110746	3.407437734	0.000655759	0.005745073
ENSG00000237863|AL035425.1	26.61633248	5.628738945	1.469416361	3.830594987	0.000127834	0.001735225
ENSG00000228271|LINC02048	6.244006525	5.625527931	1.711285755	3.287310675	0.001011492	0.00789407
ENSG00000277710|NBEAP5	6.210909593	5.623561775	1.16655206	4.820669364	1.43E-06	6.33E-05
ENSG00000218490|FCF1P10	6.18735038	5.613046255	1.716848571	3.269389247	0.001077799	0.008247977
ENSG00000188620|HMX3	13.81578948	5.605816741	1.448216669	3.870841194	0.00010846	0.00153608
ENSG00000234977|AC074389.3	6.117414265	5.59694425	1.698563259	3.295104977	0.000983849	0.007746258
ENSG00000169548|ZNF280A	30.54394812	5.596480406	1.017274155	5.50144755	3.77E-08	4.07E-06
ENSG00000137252|HCRTR2	51.94347855	5.594099166	1.597117866	3.502621368	0.000460704	0.004427821
ENSG00000279387|AC011474.4	19.67137557	5.568283497	1.304016264	4.270102798	1.95E-05	0.000441863
ENSG00000257138|TAS2R38	7.277528115	5.553978663	1.238216512	4.485466484	7.28E-06	0.000212649
ENSG00000232775|BMS1P22	179.1833256	5.551792483	1.282766581	4.327983411	1.50E-05	0.000363399
ENSG00000234892|Z82214.1	5.90826923	5.549734083	1.416352086	3.918329444	8.92E-05	0.001340807
ENSG00000223751|AC116609.1	5.878784905	5.541909689	1.616806067	3.427689815	0.000608741	0.005423638
ENSG00000203527|Z99756.1	13.49834932	5.535682882	1.634719506	3.38631971	0.000708368	0.006076675
ENSG00000171551|ECEL1	1264.474046	5.532579706	1.080848467	5.118737616	3.08E-07	2.05E-05
ENSG00000230699|AL645608.2	149.198276	5.52825673	1.099337015	5.028718815	4.94E-07	2.89E-05
ENSG00000254816|AC090857.1	5.803573632	5.522050506	1.458206379	3.786878583	0.000152552	0.001969211
ENSG00000270036|AC027243.2	5.793898578	5.521431931	1.250807299	4.414294619	1.01E-05	0.000269381
ENSG00000225843|NIPA2P1	58.35558092	5.518804581	1.260924637	4.376791775	1.20E-05	0.000307539
ENSG00000130720|FIBCD1	524.8597135	5.502304108	1.044441962	5.26817603	1.38E-07	1.13E-05
ENSG00000237838|AC092422.1	21.61919868	5.493875675	1.439640771	3.816143434	0.000135554	0.001811729
ENSG00000228539|AL157413.1	10.72784857	5.489207959	1.591791411	3.448446775	0.000563821	0.005130795
ENSG00000271714|AC010501.1	8.345163531	5.461078542	0.862816919	6.329359595	2.46E-10	7.36E-08
ENSG00000187823|RTL4	5.401095356	5.418958454	1.257288147	4.310037017	1.63E-05	0.000384979
ENSG00000103449|SALL1	463.2962795	5.415509564	0.979646755	5.528022768	3.24E-08	3.65E-06
ENSG00000133124|IRS4	1037.835016	5.408302185	1.649501625	3.278749232	0.001042682	0.008051766
ENSG00000196604|POTEF	919.1161867	5.404118783	1.519755622	3.555913005	0.000376669	0.003829413
ENSG00000180178|FAR2P1	762.7834156	5.401987374	1.681838123	3.211954408	0.001318353	0.009588737
ENSG00000130294|KIF1A	1923.247068	5.401017254	0.831476256	6.495696319	8.27E-11	3.09E-08
ENSG00000015413|DPEP1	106.6787072	5.400396176	1.501147132	3.597512903	0.000321275	0.003408833
ENSG00000106689|LHX2	100.9991051	5.394288793	1.666479719	3.236936359	0.001208204	0.00896868
ENSG00000156395|SORCS3	121.7367225	5.386298223	1.65799464	3.248682531	0.001159408	0.008711694
ENSG00000130540|SULT4A1	131.0216375	5.384352463	0.968433916	5.559855324	2.70E-08	3.19E-06
ENSG00000154975|CA10	271.1603619	5.376973004	1.286144793	4.180690255	2.91E-05	0.000590459
ENSG00000138083|SIX3	108.6691959	5.367061906	1.528939048	3.510317766	0.000447571	0.004343503
ENSG00000215612|HMX1	145.8106534	5.364291067	1.260790457	4.254704688	2.09E-05	0.000463853
ENSG00000106236|NPTX2	2195.793804	5.358106366	0.85128233	6.294159036	3.09E-10	8.89E-08
ENSG00000163873|GRIK3	2705.422222	5.357603582	0.92492672	5.792462759	6.94E-09	1.06E-06
ENSG00000253526|AC090802.1	7.952241152	5.352686732	1.659935728	3.224634931	0.001261334	0.009274675
ENSG00000260255|AC093524.1	24.52596734	5.338959424	1.359687332	3.926608198	8.62E-05	0.001309197
ENSG00000162849|KIF26B	4212.08071	5.334597158	0.614027653	8.687877704	3.69E-18	1.73E-14
ENSG00000233385|MTCO3P8	5.068844849	5.32893833	1.453030079	3.667465943	0.000244966	0.002816354
ENSG00000232113|TEX50	4.961183643	5.306031377	1.070104082	4.958425507	7.11E-07	3.82E-05
ENSG00000224367|OACYLP	9.090984769	5.303107029	1.071463702	4.949404275	7.44E-07	3.93E-05
ENSG00000256083|AC090673.2	16.54718039	5.298819289	1.168483425	4.534783445	5.77E-06	0.000178307
ENSG00000176165|FOXG1	152.1653803	5.294840886	1.60416961	3.300673977	0.000964529	0.00764081
ENSG00000111218|PRMT8	67.91160587	5.292520193	1.046966583	5.055099445	4.30E-07	2.59E-05
ENSG00000204044|SLC12A5-AS1	4.936741093	5.291505925	1.44752907	3.655543805	0.000256637	0.002903715
ENSG00000226819|MEIS1-AS3	27.21964064	5.289144057	1.168514897	4.526381368	6.00E-06	0.000183707
ENSG00000176769|TCERG1L	421.3783834	5.268517137	1.3900417	3.790186392	0.000150534	0.001950085
ENSG00000284837|AC007846.1	346.5097055	5.266511655	1.398280938	3.766418831	0.000165606	0.002100015
ENSG00000279559|AC104820.1	50.09918465	5.264462943	1.130472391	4.656869984	3.21E-06	0.000117394
ENSG00000006283|CACNA1G	1670.224361	5.26334737	0.825755585	6.373977317	1.84E-10	5.69E-08
ENSG00000184486|POU3F2	220.7509795	5.26001177	1.193357578	4.407741542	1.04E-05	0.000274401
ENSG00000253164|AC023403.1	4.821013394	5.259494373	1.367229306	3.846826828	0.000119657	0.00165183
ENSG00000160963|COL26A1	185.4879701	5.240967646	1.487221859	3.52399853	0.000425087	0.004188459
ENSG00000121904|CSMD2	1086.800783	5.239603028	0.764043003	6.857733147	7.00E-12	3.90E-09
ENSG00000226854|AL451105.2	24.51894831	5.235477304	1.530446929	3.420881316	0.000624186	0.00553199
ENSG00000238224|AC104462.2	12.81988997	5.235255361	1.071974036	4.883752019	1.04E-06	5.09E-05
ENSG00000007372|PAX6	174.0871482	5.230928441	0.811857314	6.443162306	1.17E-10	4.09E-08
ENSG00000226016|RPL36AP55	4.705780917	5.220260796	1.510771629	3.455360622	0.000549557	0.005021779
ENSG00000259485|LINC02253	83.87247184	5.208098392	1.514890949	3.437936174	0.000586166	0.005278882
ENSG00000181449|SOX2	545.1932741	5.205808579	0.903904243	5.759247864	8.45E-09	1.25E-06
ENSG00000281131|SCHLAP1	631.5677488	5.2005333	1.257373278	4.136029761	3.53E-05	0.000686083
ENSG00000267909|CCDC177	11.56761828	5.197602483	1.535818596	3.38425547	0.000713716	0.006111047
ENSG00000253698|AC136601.1	8.141975616	5.1921769	1.212171876	4.283366907	1.84E-05	0.000420642
ENSG00000267978|MAGEA9B	45.88377491	5.187630985	1.598129638	3.246063937	0.001170126	0.008769608
ENSG00000124260|MAGEA10	17.81346536	5.185879129	1.430767607	3.624543289	0.000289473	0.003156754
ENSG00000113763|UNC5A	186.7657148	5.174648558	0.999629332	5.176567344	2.26E-07	1.63E-05
ENSG00000260403|AC120498.3	4.530017771	5.163528479	1.190062608	4.338871287	1.43E-05	0.000351303
ENSG00000196341|OR8D1	109.2325949	5.152228683	1.502299884	3.429560728	0.000604559	0.005400833
ENSG00000196834|POTEI	177.6630962	5.136576415	1.515233404	3.389957217	0.000699035	0.006019934
ENSG00000232906|AC092685.1	4.446344449	5.13145264	1.388345186	3.696092797	0.000218943	0.002578685
ENSG00000233309|RPS6P12	4.365391779	5.121953882	1.212948603	4.222729527	2.41E-05	0.000517363
ENSG00000236263|AC234582.2	4.376547618	5.117954834	1.32738438	3.855669023	0.000115414	0.001606386
ENSG00000233718|MYCNOS	10.72153184	5.110223184	1.393016264	3.668459097	0.000244017	0.002810252
ENSG00000227000|HSPD1P14	17.59842503	5.102774789	1.235701676	4.129455262	3.64E-05	0.000698887
ENSG00000109255|NMU	19.06915403	5.10101696	1.111700139	4.588482793	4.46E-06	0.000148626
ENSG00000204624|DISP3	231.7193305	5.090754716	1.484447782	3.429392922	0.000604933	0.005402344
ENSG00000214145|LINC00887	13.21528078	5.079552588	0.995492178	5.102553994	3.35E-07	2.17E-05
ENSG00000250423|KIAA1210	8.071215629	5.072655936	1.392723696	3.642255782	0.000270259	0.003006876
ENSG00000228933|AC107419.1	10.36614676	5.06926912	1.235428577	4.10324742	4.07E-05	0.000764533
ENSG00000198914|POU3F3	214.0822698	5.068054765	1.566743171	3.234770611	0.001217405	0.009018712
ENSG00000128683|GAD1	470.8070224	5.06327193	0.787756852	6.427455267	1.30E-10	4.35E-08
ENSG00000145681|HAPLN1	153.9540844	5.061610043	1.423461445	3.555846251	0.000376764	0.003829413
ENSG00000206195|DUXAP8	1231.804908	5.061155294	0.656323522	7.71137271	1.24E-14	1.50E-11
ENSG00000176887|SOX11	1209.702207	5.057210788	0.878411685	5.757221667	8.55E-09	1.25E-06
ENSG00000260088|AL445483.1	4.135676979	5.037780957	1.349098624	3.734182859	0.000188326	0.002305987
ENSG00000235422|KATNBL1P3	4.111126891	5.036001832	1.029468289	4.891847458	9.99E-07	4.92E-05
ENSG00000135406|PRPH	491.3619204	5.033497688	1.096835328	4.58910974	4.45E-06	0.000148445
ENSG00000224602|RPS26P5	20.09650552	5.030077686	1.268506343	3.965354775	7.33E-05	0.001166882
ENSG00000251613|AC063979.2	4.101458676	5.027174339	1.29150688	3.892487464	9.92E-05	0.00145004
ENSG00000100346|CACNA1I	170.2176202	5.025003842	1.247523137	4.027984485	5.63E-05	0.000970941
ENSG00000269236|AC008751.2	4.080265155	5.02218522	1.188673608	4.225033001	2.39E-05	0.000513155
ENSG00000130675|MNX1	123.6954159	5.019529637	0.799449127	6.278735529	3.41E-10	9.59E-08
ENSG00000234702|VDAC1P3	48.04507955	5.015078623	1.417912823	3.53694426	0.000404785	0.004040609
ENSG00000112280|COL9A1	305.2301908	5.014902207	1.144576321	4.381448503	1.18E-05	0.000302484
ENSG00000115507|OTX1	45.66296147	5.01472964	1.371615425	3.656075566	0.000256106	0.002901418
ENSG00000232174|AC113340.1	4.041635228	4.997250221	1.450425082	3.445369419	0.000570279	0.005171945
ENSG00000150551|LYPD1	832.1966225	4.991971541	1.034416731	4.825880511	1.39E-06	6.22E-05
ENSG00000235621|LINC00494	17.2480116	4.988509457	1.50179447	3.321699178	0.000894711	0.007217734
ENSG00000169126|ARMC4	611.3966454	4.987505685	1.027815433	4.85253045	1.22E-06	5.67E-05
ENSG00000230630|DNM3OS	11685.07184	4.986674414	0.652991615	7.636659186	2.23E-14	2.25E-11
ENSG00000156925|ZIC3	59.73815346	4.981782626	1.471155051	3.386306987	0.000708401	0.006076675
ENSG00000221836|OR2A5	49.185079	4.978769534	1.12759988	4.415368981	1.01E-05	0.000268625
ENSG00000251046|ZNF969P	19.10755298	4.975729493	1.420259125	3.503395545	0.000459367	0.004420087
ENSG00000162490|DRAXIN	504.1096092	4.967597791	1.014072799	4.898659936	9.65E-07	4.80E-05
ENSG00000279376|AC092435.4	59.8489754	4.959155417	0.994792229	4.985116764	6.19E-07	3.43E-05
ENSG00000227947|LINC01738	3.907529955	4.955652555	1.296440219	3.822507573	0.000132101	0.001775174
ENSG00000224667|AC013470.1	3.890000208	4.95432349	1.018954804	4.862162162	1.16E-06	5.46E-05
ENSG00000156687|UNC5D	208.0768718	4.950763738	1.403221296	3.528141821	0.000418488	0.004145282
ENSG00000276048|RF02250	7.505750316	4.949709706	1.406906161	3.518151987	0.000434563	0.004256034
ENSG00000197587|DMBX1	31.98457617	4.940339623	1.383446083	3.571038787	0.000355568	0.003674926
ENSG00000183837|PNMA3	379.8052738	4.936379973	0.813518364	6.067939201	1.30E-09	2.82E-07
ENSG00000231163|CSMD2-AS1	15.26413047	4.92937885	1.294527543	3.807859381	0.000140175	0.001854924
ENSG00000101198|NKAIN4	67.12153567	4.924586485	1.399288015	3.51935158	0.000432603	0.004241475
ENSG00000182256|GABRG3	320.5301843	4.923953337	1.355231876	3.63329215	0.000279828	0.003088517
ENSG00000186895|FGF3	22.45228781	4.922802812	1.354097476	3.635486292	0.000277457	0.003069596
ENSG00000187902|SHISA7	86.32562419	4.92256125	1.144945919	4.299383202	1.71E-05	0.0003967
ENSG00000067842|ATP2B3	126.0833527	4.916360601	1.360241615	3.614328915	0.000301127	0.003254413
ENSG00000271127|AP000526.1	231.2481611	4.903798704	0.759253246	6.45871286	1.06E-10	3.76E-08
ENSG00000243978|RTL9	178.8660578	4.901871795	1.014317169	4.832681478	1.35E-06	6.09E-05
ENSG00000086717|PPEF1	54.55359792	4.894710683	0.911176884	5.37185564	7.79E-08	7.36E-06
ENSG00000253390|AC104561.1	3.737512553	4.894248472	1.096551382	4.463309748	8.07E-06	0.000228382
ENSG00000155980|KIF5A	213.4867513	4.885643818	0.952417153	5.129731023	2.90E-07	1.95E-05
ENSG00000260141|AC145350.2	7.17630794	4.885173508	1.357327641	3.599111489	0.000319306	0.003394945
ENSG00000171772|SYCE1	141.5780918	4.880358203	1.44176905	3.38497917	0.000711837	0.006099149
ENSG00000273520|SPDYE8P	7.227693565	4.872524807	1.43647713	3.391996089	0.000693854	0.005987281
ENSG00000099822|HCN2	25.37739405	4.861950491	1.115522433	4.358451564	1.31E-05	0.000329076
ENSG00000092758|COL9A3	1920.812271	4.842948548	0.761058596	6.363437159	1.97E-10	6.05E-08
ENSG00000205457|TP53TG3C	5.62264689	4.838912071	1.283700598	3.769502079	0.000163574	0.002081304
ENSG00000226668|AL136981.1	7.17476055	4.81094728	1.367970898	3.516849141	0.000436702	0.004270641
ENSG00000197301|AC090673.1	561.7485817	4.806599357	0.609189533	7.890154201	3.02E-15	5.13E-12
ENSG00000230426|ERVMER61-1	201.3426966	4.789449765	0.761135397	6.292506934	3.12E-10	8.91E-08
ENSG00000228810|PABPC1P11	5.233539969	4.774728446	1.183167342	4.035547868	5.45E-05	0.000946521
ENSG00000259414|AC242376.1	7.896789696	4.773118641	1.392799194	3.426996987	0.000610296	0.005433559
ENSG00000056487|PHF21B	193.9574283	4.754499453	0.855814648	5.555524741	2.77E-08	3.26E-06
ENSG00000223516|AFF2-IT1	11.30329758	4.752879282	1.379722796	3.444807388	0.000571466	0.005181453
ENSG00000137745|MMP13	53.67368559	4.750170564	1.367242884	3.474269729	0.000512246	0.004769764
ENSG00000124493|GRM4	543.66386	4.743489191	0.967873411	4.900939665	9.54E-07	4.76E-05
ENSG00000242428|C3orf67-AS1	13.23090679	4.731297813	0.893233312	5.296821951	1.18E-07	9.94E-06
ENSG00000138944|SHISAL1	822.6954607	4.729977783	0.901216405	5.248437288	1.53E-07	1.22E-05
ENSG00000196358|NTNG2	1586.623487	4.725863176	0.73787441	6.404698567	1.51E-10	4.81E-08
ENSG00000259457|AC100826.1	6.441453774	4.722413407	1.436535748	3.287362262	0.001011306	0.00789407
ENSG00000255167|AC090857.2	20.57998548	4.719437394	1.20137096	3.928376457	8.55E-05	0.001302257
ENSG00000227094|AL512785.1	3.272820419	4.717447385	0.995647804	4.738068388	2.16E-06	8.69E-05
ENSG00000263727|AP001178.1	3.296398953	4.713849869	1.207426534	3.904046944	9.46E-05	0.001398314
ENSG00000275547|AC010632.3	11.95939092	4.712644145	1.203127093	3.916996111	8.97E-05	0.001347158
ENSG00000232386|AC015712.1	27.90121779	4.710190826	1.043617921	4.513328806	6.38E-06	0.000192241
ENSG00000184530|C6orf58	4.001121818	4.694888325	1.093589554	4.293099095	1.76E-05	0.000405588
ENSG00000236651|DLX2-DT	3.234483601	4.688403453	1.179529354	3.974808628	7.04E-05	0.001136919
ENSG00000163689|C3orf67	195.5078369	4.688354148	0.798292027	5.872981303	4.28E-09	7.11E-07
ENSG00000184647|PRSS55	4.924825749	4.68415562	1.377979177	3.399293472	0.000675602	0.005873494
ENSG00000095752|IL11	36.40020581	4.679491918	1.360420264	3.439739941	0.000582273	0.005252685
ENSG00000223730|Z83838.1	24.06201369	4.671481607	1.322897625	3.531249522	0.000413601	0.004104502
ENSG00000285888|Z85996.2	3.185725605	4.670611897	1.099322525	4.248627487	2.15E-05	0.000473806
ENSG00000124302|CHST8	405.3937648	4.661000438	1.240100135	3.758567803	0.000170889	0.00214158
ENSG00000253661|ZFHX4-AS1	1058.137074	4.657808582	1.149704293	4.051310073	5.09E-05	0.000902787
ENSG00000101188|NTSR1	185.3364156	4.652278829	1.448266364	3.212308831	0.001316727	0.009582095
ENSG00000233290|AL157944.1	9.762865781	4.616073876	1.367286533	3.376083771	0.000735255	0.006239739
ENSG00000183914|DNAH2	708.778848	4.608362004	0.717347379	6.424170682	1.33E-10	4.35E-08
ENSG00000163888|CAMK2N2	7.349943971	4.608004615	1.00424201	4.588539984	4.46E-06	0.000148626
ENSG00000250536|ABHD17AP3	4.744601632	4.606644787	1.05924899	4.348972554	1.37E-05	0.000339969
ENSG00000165164|CFAP47	293.1765433	4.605014689	1.008630542	4.565610992	4.98E-06	0.000160383
ENSG00000102290|PCDH11X	1099.435768	4.604433284	1.172817601	3.925958545	8.64E-05	0.001311138
ENSG00000254319|AC246817.2	92.4996639	4.602074219	1.03560308	4.443859147	8.84E-06	0.000245404
ENSG00000225974|AC005550.1	19.10926241	4.57281948	1.420739192	3.218619931	0.001288091	0.009414018
ENSG00000259277|AC127522.1	2.992440561	4.569570451	1.345058699	3.397301884	0.000680538	0.005904054
ENSG00000285990|AL589743.7	47.70528229	4.567821487	0.956988196	4.77312208	1.81E-06	7.61E-05
ENSG00000217275|AL031777.1	36.19595117	4.566812232	1.194357836	3.823654933	0.000131488	0.001769928
ENSG00000225872|LINC01529	7.439708236	4.556677327	1.405995424	3.240890582	0.001191569	0.008891103
ENSG00000251493|FOXD1	648.5267839	4.550877047	0.70707306	6.436218979	1.22E-10	4.16E-08
ENSG00000222038|POTEJ	49.24357591	4.550263564	1.326967263	3.429069949	0.000605653	0.005406194
ENSG00000147234|FRMPD3	209.842368	4.541083135	0.792656399	5.728942758	1.01E-08	1.44E-06
ENSG00000229661|BUD31P2	2.913332098	4.53860652	1.128315879	4.022460914	5.76E-05	0.000984907
ENSG00000280257|AC007741.1	241.3543213	4.522857588	0.907222262	4.985390877	6.18E-07	3.43E-05
ENSG00000060709|RIMBP2	916.3245556	4.515743201	0.934713875	4.831150284	1.36E-06	6.11E-05
ENSG00000261426|AC144833.1	176.686697	4.511138841	1.278858007	3.527474369	0.000419544	0.004147649
ENSG00000248346|AC092435.1	7.920001629	4.510952087	1.353003018	3.334029583	0.000855976	0.006988807
ENSG00000182379|NXPH4	463.0993478	4.508984601	0.847726397	5.318914943	1.04E-07	9.12E-06
ENSG00000236592|S100A11P2	2.852969962	4.506380837	1.399386792	3.220253944	0.001280771	0.00937622
ENSG00000011332|DPF1	46.79560329	4.504794405	1.0006201	4.502002715	6.73E-06	0.000200836
ENSG00000176912|TYMSOS	20.98644559	4.502555864	1.149436378	3.917185806	8.96E-05	0.00134664
ENSG00000225210|DUXAP9	1685.951998	4.501115467	0.772788499	5.824511458	5.73E-09	9.07E-07
ENSG00000116254|CHD5	151.9199697	4.493125625	1.014300975	4.429775517	9.43E-06	0.000257213
ENSG00000244244|RPS3AP42	27.39732647	4.489923242	1.057671596	4.245101465	2.18E-05	0.000480469
ENSG00000199109|MIR411	3.497070562	4.488870696	1.352204447	3.319668638	0.000901244	0.0072554
ENSG00000272872|AP000525.1	179.5074807	4.472739787	0.738406077	6.057290059	1.38E-09	2.94E-07
ENSG00000232192|KIF26B-AS1	54.83598564	4.458200665	0.936914229	4.758387188	1.95E-06	8.06E-05
ENSG00000257674|AC020629.1	16.11517209	4.454879796	1.031024141	4.320829763	1.55E-05	0.000372309
ENSG00000181291|TMEM132E	248.9393489	4.452967723	0.874834354	5.090069566	3.58E-07	2.25E-05
ENSG00000280837|CPS1-IT1	17.6241367	4.451186324	1.153554287	3.85867087	0.000114005	0.001594633
ENSG00000050767|COL23A1	994.0540684	4.449787829	0.630271064	7.060117595	1.66E-12	1.09E-09
ENSG00000231654|RPS6KA2-AS1	2.771357204	4.441965193	1.1806845	3.762194891	0.000168429	0.002122482
ENSG00000116882|HAO2	2.724739502	4.440423732	1.322638698	3.357246191	0.00078723	0.006574846
ENSG00000177359|AC024940.1	268.7415114	4.437835039	1.000074588	4.437504057	9.10E-06	0.000251147
ENSG00000111249|CUX2	793.1174207	4.428106942	0.919832291	4.814037279	1.48E-06	6.48E-05
ENSG00000196277|GRM7	181.6285012	4.426316108	0.951696782	4.650973075	3.30E-06	0.000119039
ENSG00000069188|SDK2	2244.104505	4.418262332	0.67313225	6.563735927	5.25E-11	2.20E-08
ENSG00000228142|AL354861.2	4.120596701	4.416621533	1.329313988	3.322481801	0.000892205	0.007203736
ENSG00000143512|HHIPL2	20.34262752	4.411811161	1.103741964	3.997140007	6.41E-05	0.001070439
ENSG00000259349|AC011921.1	5.758860166	4.411623012	0.970469553	4.545864421	5.47E-06	0.000172162
ENSG00000227489|AC006458.1	17.70591871	4.392207841	1.271565572	3.454173296	0.000551983	0.005039744
ENSG00000225968|ELFN1	578.6499498	4.390584752	0.680881883	6.448379463	1.13E-10	3.99E-08
ENSG00000101204|CHRNA4	29.71030877	4.390134879	1.344105648	3.266212657	0.001089964	0.008327429
ENSG00000225952|AL512444.1	5.058495602	4.384089791	1.275381741	3.437472602	0.00058717	0.005285379
ENSG00000235890|TSPEAR-AS1	108.042435	4.383181118	1.085079199	4.039503406	5.36E-05	0.000935894
ENSG00000230065|AC010974.1	7.899412909	4.377499951	1.234468777	3.546059676	0.000391038	0.003935961
ENSG00000130829|DUSP9	214.9071746	4.372467376	1.306896597	3.345687322	0.000820789	0.006774907
ENSG00000270547|LINC01235	55.1880956	4.369034851	1.182256344	3.695505524	0.00021945	0.002582147
ENSG00000183186|C2CD4C	411.4711039	4.364465048	0.973986927	4.481030418	7.43E-06	0.000216163
ENSG00000254726|MEX3A	1044.414748	4.360876027	0.572122327	7.622279052	2.49E-14	2.45E-11
ENSG00000244306|DUXAP10	3282.094748	4.356699304	0.601773819	7.23976213	4.49E-13	3.23E-10
ENSG00000272094|AC091614.1	2.55625596	4.352609248	1.255220878	3.467604247	0.00052512	0.004860253
ENSG00000271558|AL391813.1	2.53802597	4.337753066	1.296556647	3.345594715	0.000821063	0.006775674
ENSG00000248920|USP17L19	12.62479556	4.337215389	1.09794636	3.950298071	7.81E-05	0.001222921
ENSG00000225742|LINC02036	5.836554129	4.335584108	1.221778669	3.548583896	0.000387309	0.003910007
ENSG00000257310|AL589743.1	54.63768018	4.326521976	0.904135116	4.785260408	1.71E-06	7.28E-05
ENSG00000250403|AC097460.2	5.875879277	4.320211646	0.895140232	4.826295913	1.39E-06	6.21E-05
ENSG00000227551|USP17L12	37.19047474	4.317042355	0.932674986	4.628667456	3.68E-06	0.000129182
ENSG00000271002|AC129492.5	2.495200983	4.311831466	1.236516558	3.487079441	0.000488326	0.004609874
ENSG00000277128|AL589743.4	635.9130233	4.310600603	0.712558904	6.049465634	1.45E-09	3.04E-07
ENSG00000248933|USP17L22	48.55262306	4.304978281	1.103595099	3.900867525	9.58E-05	0.001411784
ENSG00000198216|CACNA1E	502.1160437	4.297110046	0.776073758	5.536986661	3.08E-08	3.53E-06
ENSG00000175894|TSPEAR	97.63031162	4.294836878	1.214569339	3.53609855	0.000406083	0.004049242
ENSG00000151025|GPR158	352.1152077	4.292683796	0.730691836	5.874821071	4.23E-09	7.08E-07
ENSG00000104044|OCA2	582.5548877	4.290006332	1.10852991	3.869996013	0.000108837	0.001539896
ENSG00000154545|MAGED4	464.0785139	4.27490939	0.576444318	7.4159971	1.21E-13	1.00E-10
ENSG00000196844|PATE2	18.17774124	4.270189564	1.035211743	4.124943125	3.71E-05	0.000709811
ENSG00000156564|LRFN2	48.44032612	4.269721539	1.127126401	3.788147925	0.000151774	0.001960889
ENSG00000160469|BRSK1	322.4991254	4.252751153	0.579560305	7.337892391	2.17E-13	1.69E-10
ENSG00000186732|MPPED1	135.927064	4.250015723	1.295127845	3.281541463	0.001032413	0.007992278
ENSG00000226564|FTH1P20	150.2785027	4.238520067	0.875553771	4.840959182	1.29E-06	5.89E-05
ENSG00000104901|DKKL1	26.27058848	4.237768699	1.06031102	3.996722298	6.42E-05	0.001070953
ENSG00000105880|DLX5	239.5342081	4.232111369	0.854447787	4.953036843	7.31E-07	3.90E-05
ENSG00000079101|CLUL1	167.8803168	4.230799614	1.194426332	3.542118506	0.000396927	0.003982374
ENSG00000275591|XKR5	53.76768178	4.226821865	0.900443569	4.694155203	2.68E-06	0.000102434
ENSG00000060718|COL11A1	4438.374198	4.222286605	1.019901969	4.139894553	3.47E-05	0.000677935
ENSG00000170160|CCDC144A	618.9182609	4.218330904	0.719715645	5.861107694	4.60E-09	7.54E-07
ENSG00000108947|EFNB3	606.0315971	4.216586053	0.842391666	5.005493553	5.57E-07	3.17E-05
ENSG00000225930|LINC02249	64.25708907	4.20677176	1.100628894	3.822152755	0.000132292	0.001776208
ENSG00000153976|HS3ST3A1	289.7261596	4.188157478	0.679807721	6.160797163	7.24E-10	1.77E-07
ENSG00000223695|FO393418.1	2.284660546	4.187908605	1.062787716	3.940493989	8.13E-05	0.001260788
ENSG00000259503|AC048383.1	57.08592663	4.185667764	1.182365592	3.540079135	0.000400007	0.004007897
ENSG00000259254|AC022405.1	2.273431282	4.180946003	1.112909071	3.756772328	0.000172119	0.002154109
ENSG00000254636|ARMS2	3.663380057	4.174289056	0.962571171	4.336603028	1.45E-05	0.000353747
ENSG00000099715|PCDH11Y	177.5922947	4.168799133	1.095188931	3.80646573	0.000140967	0.001861354
ENSG00000245688|AC008659.1	40.46946181	4.163610058	1.208164509	3.446227751	0.000568471	0.005161805
ENSG00000239197|RF01233	3.433599526	4.153040292	1.232928187	3.368436487	0.000755958	0.006377789
ENSG00000285361|AL844170.1	14.70480054	4.147344526	1.23540178	3.357081552	0.000787699	0.006577293
ENSG00000227736|MTCO3P16	7.491637371	4.144676901	1.246405988	3.325302462	0.000883227	0.007145133
ENSG00000250071|AC093214.1	13.26059229	4.129394183	0.934196192	4.420264412	9.86E-06	0.000264743
ENSG00000259404|EFL1P1	42.89364058	4.126167223	0.909145246	4.538512676	5.67E-06	0.000176339
ENSG00000126945|HNRNPH2	1053.804856	4.109860768	0.782128298	5.254714323	1.48E-07	1.19E-05
ENSG00000278594|AL589182.2	124.1258881	4.099543748	0.887757288	4.617865495	3.88E-06	0.000133803
ENSG00000223665|AC000058.1	65.87715709	4.09905957	1.152754127	3.555883665	0.000376711	0.003829413
ENSG00000236813|BTF3P8	19.51320851	4.094171171	0.762832349	5.367065484	8.00E-08	7.48E-06
ENSG00000135097|MSI1	98.69638585	4.093289599	0.843304072	4.8538715	1.21E-06	5.65E-05
ENSG00000278701|RF00017	2.742211058	4.088370873	1.270178755	3.21873662	0.001287567	0.009412028
ENSG00000204969|PCDHA2	129.0060479	4.084505172	0.971517521	4.204252713	2.62E-05	0.000548898
ENSG00000111783|RFX4	24.18510644	4.084451951	1.25472539	3.255255678	0.001132903	0.008566257
ENSG00000282988|AL031777.3	267.657235	4.079058968	0.854010998	4.776354143	1.79E-06	7.52E-05
ENSG00000228417|AL360182.2	5.023854668	4.075366359	1.19725171	3.403934467	0.000664227	0.005803351
ENSG00000278950|AC138907.8	29.28605495	4.070384247	0.943295052	4.315070069	1.60E-05	0.000378874
ENSG00000166897|ELFN2	449.2212845	4.05775148	0.999224995	4.060898696	4.89E-05	0.000873536
ENSG00000156103|MMP16	4774.353767	4.048547549	0.727802524	5.562700619	2.66E-08	3.17E-06
ENSG00000264136|MIR3689D2	2.607536983	4.04418194	1.028346291	3.932704359	8.40E-05	0.001285307
ENSG00000226690|AC013470.2	24.43006199	4.037593535	0.742263638	5.439568004	5.34E-08	5.38E-06
ENSG00000279324|AL645730.1	13.95009732	4.036316996	1.194291193	3.379675761	0.000725714	0.006182282
ENSG00000135116|HRK	228.9766594	4.035494894	0.976016257	4.134659504	3.55E-05	0.000688904
ENSG00000215270|AP000523.1	194.7527107	4.032006363	0.780534357	5.165700044	2.40E-07	1.70E-05
ENSG00000154898|CCDC144CP	2595.256079	4.027040538	0.582083882	6.918316521	4.57E-12	2.76E-09
ENSG00000230267|HERC2P4	139.0430341	4.023181634	1.059418859	3.797536358	0.000146141	0.001907814
ENSG00000137825|ITPKA	38.62649292	4.021325103	1.146969491	3.506043653	0.000454821	0.004387757
ENSG00000206120|EGFEM1P	490.9117998	4.018103574	0.984326375	4.08208464	4.46E-05	0.000817108
ENSG00000231439|WASIR2	17.33396965	4.017734406	1.005650312	3.995160504	6.47E-05	0.001075093
ENSG00000136231|IGF2BP3	368.8894445	4.016134927	0.982674011	4.086945298	4.37E-05	0.000806502
ENSG00000214976|VDAC2P1	126.5487601	4.015098402	1.098494472	3.65509204	0.00025709	0.002907953
ENSG00000105696|TMEM59L	317.6920719	4.012043539	0.742501906	5.403411772	6.54E-08	6.40E-06
ENSG00000145242|EPHA5	214.9958226	4.005431638	1.057843204	3.786413357	0.000152837	0.001970858
ENSG00000279146|AC063926.2	38.11875888	4.004761801	1.207531484	3.316486448	0.00091157	0.007312709
ENSG00000197558|SSPO	570.5008822	4.000493868	0.762718674	5.24504513	1.56E-07	1.23E-05
ENSG00000268883|PNMA6B	80.41269244	3.999937072	0.803696353	4.976925746	6.46E-07	3.56E-05
ENSG00000155966|AFF2	687.2975225	3.996733416	0.858357554	4.656257055	3.22E-06	0.000117406
ENSG00000119547|ONECUT2	427.9585193	3.991452099	1.005605184	3.96920398	7.21E-05	0.001154317
ENSG00000234942|GRID1-AS1	22.31603137	3.990894768	1.071299029	3.725285528	0.000195094	0.002364854
ENSG00000279780|AC138907.9	8.57416936	3.988238668	1.015801693	3.92619809	8.63E-05	0.001310561
ENSG00000258732|AC025884.1	79.0898312	3.98683056	1.162075244	3.430785211	0.000601837	0.005382409
ENSG00000254444|AC022762.1	1.978832252	3.985168523	1.179806802	3.3778145	0.000730644	0.006209058
ENSG00000189423|USP32P3	781.245216	3.985009062	0.598954173	6.653278732	2.87E-11	1.41E-08
ENSG00000268686|AC010643.1	40.68234075	3.983805447	0.901776025	4.417732717	9.97E-06	0.000266332
ENSG00000122254|HS3ST2	209.9362324	3.983429633	1.225854666	3.249512151	0.001156031	0.008690111
ENSG00000198010|DLGAP2	372.3662617	3.98313492	1.014511059	3.92616215	8.63E-05	0.001310561
ENSG00000105464|GRIN2D	109.1484465	3.977870203	0.690703696	5.759155805	8.45E-09	1.25E-06
ENSG00000228459|LINC01546	5.283906373	3.97650096	1.192753037	3.333884582	0.000856422	0.006988807
ENSG00000106013|ANKRD7	93.85108176	3.967461884	0.814782664	4.869349903	1.12E-06	5.33E-05
ENSG00000181790|ADGRB1	540.9981432	3.966179605	0.910588949	4.355620186	1.33E-05	0.000332465
ENSG00000254788|CKLF-CMTM1	39.49464842	3.951640017	0.894847364	4.415993359	1.01E-05	0.000268291
ENSG00000174498|IGDCC3	109.0749769	3.936018085	1.179261595	3.337697167	0.000844758	0.006925345
ENSG00000245750|DRAIC	202.4089102	3.931613791	0.869484027	4.521778055	6.13E-06	0.000185922
ENSG00000237424|FOXD2-AS1	192.2032734	3.930145419	0.662287791	5.93419579	2.95E-09	5.33E-07
ENSG00000182272|B4GALNT4	322.9744339	3.928908663	1.010243007	3.889072861	0.000100628	0.001466007
ENSG00000227210|AC079145.1	5.128997285	3.926142242	1.210903067	3.242325789	0.001185584	0.008857052
ENSG00000235961|PNMA6A	261.2088532	3.926028575	0.657380345	5.972232974	2.34E-09	4.49E-07
ENSG00000272154|AC244517.2	40.55719061	3.921586648	1.122025035	3.495097281	0.000473889	0.004511177
ENSG00000213468|FIRRE	348.6113141	3.908821441	0.754454785	5.180988338	2.21E-07	1.60E-05
ENSG00000223569|USP17L15	81.63172912	3.903526507	0.860439392	4.536666431	5.72E-06	0.000177299
ENSG00000240086|AC092969.1	186.4830705	3.893736231	0.710065549	5.483629273	4.17E-08	4.38E-06
ENSG00000280134|AL731532.2	18.19652271	3.890085234	1.136417803	3.423111839	0.000619086	0.005492001
ENSG00000088882|CPXM1	2118.555058	3.88288924	0.580645784	6.687190961	2.27E-11	1.20E-08
ENSG00000282870|FRG1DP	6.344860392	3.881214102	1.076705985	3.604711181	0.0003125	0.003346376
ENSG00000236027|PATE3	14.07704622	3.875217586	1.197689271	3.235578443	0.001213965	0.009004298
ENSG00000091129|NRCAM	1140.387261	3.874810362	0.875451452	4.426071089	9.60E-06	0.000259772
ENSG00000128564|VGF	24.52480779	3.873075496	1.196215697	3.23777351	0.001204664	0.008953073
ENSG00000157193|LRP8	1113.66838	3.871705646	0.483037203	8.015336344	1.10E-15	2.16E-12
ENSG00000148848|ADAM12	1829.047653	3.85979957	0.692556698	5.573261482	2.50E-08	3.01E-06
ENSG00000243144|AC079760.2	71.9628339	3.84643016	1.020010621	3.770970694	0.000162614	0.002070501
ENSG00000233063|SAR1AP4	19.92376372	3.842654028	1.026151279	3.74472469	0.000180592	0.002233971
ENSG00000170558|CDH2	856.2011789	3.826368824	1.025436745	3.731452811	0.000190379	0.002326166
ENSG00000105290|APLP1	276.3460864	3.816935048	1.086985236	3.511487482	0.000445606	0.004330155
ENSG00000233136|USP17L11	143.6029158	3.81406844	0.925104338	4.122852184	3.74E-05	0.000714458
ENSG00000213598|AL049873.1	4.144680731	3.810176789	0.89264633	4.268405818	1.97E-05	0.000444162
ENSG00000183196|CHST6	205.6506606	3.808587808	1.027856671	3.705368576	0.000211084	0.002514639
ENSG00000107105|ELAVL2	159.4825198	3.803403561	1.168504215	3.254933539	0.001134189	0.008570728
ENSG00000133216|EPHB2	1432.760026	3.8033391	0.447811137	8.493176674	2.01E-17	6.83E-14
ENSG00000101463|SYNDIG1	299.0522661	3.802681114	1.049124174	3.624624434	0.000289382	0.003156684
ENSG00000196581|AJAP1	2576.46681	3.801835544	0.77321296	4.916931996	8.79E-07	4.48E-05
ENSG00000117122|MFAP2	1009.516619	3.801349759	0.425524989	8.933317332	4.13E-19	3.09E-15
ENSG00000225465|RFPL1S	166.6872959	3.799055591	0.906164939	4.192454846	2.76E-05	0.000570499
ENSG00000110492|MDK	2431.216083	3.783430222	0.477591428	7.921897248	2.34E-15	4.37E-12
ENSG00000122691|TWIST1	385.3653714	3.778977778	0.824219747	4.584915362	4.54E-06	0.00015065
ENSG00000183166|CALN1	566.7957198	3.778244976	1.038179415	3.63929868	0.000273382	0.003034389
ENSG00000171532|NEUROD2	24.6004546	3.776581397	0.955585664	3.952111819	7.75E-05	0.001216235
ENSG00000151322|NPAS3	474.9861515	3.775973331	0.668737153	5.646423734	1.64E-08	2.10E-06
ENSG00000126787|DLGAP5	393.1296351	3.773160523	0.575028053	6.561698174	5.32E-11	2.21E-08
ENSG00000273604|EPOP	218.3305143	3.771241133	0.538500776	7.003223211	2.50E-12	1.56E-09
ENSG00000247151|CSTF3-DT	8.813124041	3.770966175	1.118565795	3.371251108	0.000748276	0.006325827
ENSG00000140873|ADAMTS18	191.1904697	3.770658738	1.147203364	3.286826779	0.001013231	0.007895672
ENSG00000148798|INA	10.49059638	3.768555685	1.052658478	3.580036417	0.000343546	0.00358137
ENSG00000198598|MMP17	400.652011	3.751938194	0.572410516	6.554628348	5.58E-11	2.26E-08
ENSG00000250107|CACNA1G-AS1	65.53594291	3.749559506	0.995118504	3.767952753	0.000164592	0.002089282
ENSG00000205946|USP17L6P	44.36610234	3.745767464	0.988408418	3.789696036	0.000150832	0.001951728
ENSG00000196353|CPNE4	47.51008367	3.744029062	0.826243349	4.531387834	5.86E-06	0.000180187
ENSG00000265470|MIR548AQ	2.626271063	3.741055406	1.066305946	3.508425909	0.000450767	0.004361029
ENSG00000157240|FZD1	10200.44329	3.739532697	0.680470213	5.4955127	3.90E-08	4.16E-06
ENSG00000258583|LINC01500	26.87267445	3.734138682	0.770868321	4.844068148	1.27E-06	5.82E-05
ENSG00000132321|IQCA1	943.4232317	3.722613004	0.878837233	4.235838976	2.28E-05	0.000495682
ENSG00000082684|SEMA5B	680.3137568	3.718518456	0.620930624	5.988621449	2.12E-09	4.10E-07
ENSG00000249811|USP17L21	5.057298665	3.709948334	1.132746145	3.275180719	0.001055944	0.008120624
ENSG00000204682|CASC10	524.4294082	3.707883083	0.78939305	4.697131654	2.64E-06	0.00010116
ENSG00000187243|MAGED4B	443.6497675	3.703887468	0.518530985	7.143039813	9.13E-13	6.32E-10
ENSG00000064195|DLX3	82.1196533	3.698746723	1.147567867	3.223118064	0.001268033	0.009309283
ENSG00000178401|DNAJC22	59.56737431	3.698435273	1.121410677	3.298020386	0.000973691	0.007684078
ENSG00000185842|DNAH14	2463.009767	3.69784681	0.696198018	5.311487123	1.09E-07	9.39E-06
ENSG00000267920|SNX6P1	25.24341334	3.695343594	1.06339296	3.475049894	0.000510758	0.004760344
ENSG00000121753|ADGRB2	706.2147268	3.687674631	0.562246558	6.558821173	5.42E-11	2.23E-08
ENSG00000219438|FAM19A5	346.3311827	3.68664045	0.794351865	4.641067281	3.47E-06	0.000123405
ENSG00000134323|MYCN	251.52498	3.68251042	0.698192313	5.274349702	1.33E-07	1.10E-05
ENSG00000207274|SNORA70I	12.3282493	3.675867574	0.922982648	3.982596622	6.82E-05	0.001115839
ENSG00000232793|DNAJC19P8	11.35210388	3.665194985	0.737765657	4.967966385	6.77E-07	3.68E-05
ENSG00000090889|KIF4A	364.5540508	3.662469029	0.70417929	5.201046215	1.98E-07	1.47E-05
ENSG00000196368|NUDT11	363.0077282	3.658626887	0.756462083	4.836497386	1.32E-06	6.00E-05
ENSG00000277156|AL589743.5	137.9338406	3.653030004	0.629468131	5.803359729	6.50E-09	1.01E-06
ENSG00000075218|GTSE1	176.9546014	3.639447983	0.980997035	3.709947995	0.000207302	0.002479067
ENSG00000283427|AC006453.3	7.10673542	3.638770914	0.924164811	3.937361464	8.24E-05	0.001269625
ENSG00000231051|USP17L28	3.431812124	3.632055488	1.043978749	3.479051171	0.000503192	0.004713316
ENSG00000100314|CABP7	328.4058572	3.631525319	0.87614315	4.144899516	3.40E-05	0.000668558
ENSG00000241679|AC018450.1	27.87885714	3.630314951	0.99965915	3.631552765	0.000281721	0.003100258
ENSG00000249104|USP17L17	24.48020996	3.628808684	1.026029202	3.536749906	0.000405083	0.004041574
ENSG00000131747|TOP2A	3824.950689	3.627411841	0.635429978	5.708594128	1.14E-08	1.57E-06
ENSG00000187546|AGMO	535.5004109	3.62066269	0.754658777	4.797748072	1.60E-06	6.92E-05
ENSG00000127377|CRYGN	5.566332247	3.618091441	0.934258745	3.872686725	0.000107642	0.00152887
ENSG00000178222|RNF212	417.4661881	3.613762811	0.660446584	5.471695813	4.46E-08	4.58E-06
ENSG00000232399|USP17L13	19.58936439	3.611611751	0.929775635	3.884390616	0.000102587	0.001482301
ENSG00000159307|SCUBE1	1458.7779	3.606825053	1.003626953	3.593790545	0.000325902	0.003442551
ENSG00000231764|DLX6-AS1	1022.768068	3.604794731	1.048856521	3.436880699	0.000588455	0.005293119
ENSG00000267273|AC008567.2	3.442827129	3.60467801	1.122914172	3.210109997	0.001326842	0.009635068
ENSG00000128045|RASL11B	1099.313243	3.603763165	0.738863315	4.877442274	1.07E-06	5.16E-05
ENSG00000273703|HIST1H2BM	400.2066597	3.603011008	0.632027541	5.700718363	1.19E-08	1.63E-06
ENSG00000139973|SYT16	90.25959123	3.60298096	0.959764848	3.754024713	0.000174018	0.002169881
ENSG00000094975|SUCO	11399.36268	3.602017643	0.618068663	5.827860011	5.61E-09	8.93E-07
ENSG00000279486|OR2AG1	65.83832741	3.592066119	0.812292983	4.42213117	9.77E-06	0.00026334
ENSG00000204967|PCDHA4	497.2060644	3.588688731	0.720224921	4.982733349	6.27E-07	3.47E-05
ENSG00000177133|LINC00982	214.7720767	3.587201154	0.910165696	3.94126165	8.11E-05	0.001258325
ENSG00000232893|IQCA1-AS1	10.79168529	3.583719876	0.994119417	3.604918901	0.00031225	0.003345083
ENSG00000159763|PIP	4.431924307	3.577247384	1.082487449	3.304654836	0.000950934	0.007560006
ENSG00000118785|SPP1	882.6898914	3.575539453	0.941268525	3.79863913	0.000145493	0.001902398
ENSG00000137273|FOXF2	453.3629004	3.572241777	0.630771283	5.663291704	1.48E-08	1.92E-06
ENSG00000273213|AC239798.4	32.2582135	3.571992351	1.080361804	3.306292705	0.000945393	0.007525898
ENSG00000144452|ABCA12	127.8956455	3.55598669	0.621823223	5.718645684	1.07E-08	1.51E-06
ENSG00000278041|AL133325.3	15.69489877	3.552983929	0.96441716	3.684073735	0.000229536	0.002676462
ENSG00000258453|OR11H2	2.876612467	3.552408463	1.026119802	3.461982175	0.000536213	0.004931178
ENSG00000117154|IGSF21	294.667907	3.546414025	0.737586775	4.808131254	1.52E-06	6.63E-05
ENSG00000202142|SNORD114-18	16.68679164	3.543334438	0.893298059	3.96657577	7.29E-05	0.001162342
ENSG00000168546|GFRA2	801.1591923	3.542386801	0.689588777	5.136955412	2.79E-07	1.90E-05
ENSG00000183496|MEX3B	807.4887451	3.534489396	0.521596127	6.776295326	1.23E-11	6.68E-09
ENSG00000105376|ICAM5	458.989137	3.530873549	0.957506147	3.68757272	0.000226403	0.002647369
ENSG00000159164|SV2A	497.3270029	3.529504327	0.583709921	6.046675246	1.48E-09	3.05E-07
ENSG00000182912|TSPEAR-AS2	46.78837777	3.528566286	1.030166399	3.425239154	0.000614258	0.005462802
ENSG00000186564|FOXD2	321.1811517	3.526994871	0.536607346	6.572766662	4.94E-11	2.12E-08
ENSG00000161681|SHANK1	92.81625082	3.524698639	1.046566932	3.367867387	0.00075752	0.006386644
ENSG00000254238|AC100782.1	21.34943523	3.524284545	1.015808667	3.469437364	0.00052155	0.004833191
ENSG00000169427|KCNK9	141.0345117	3.524015861	1.078826506	3.266526955	0.001088754	0.008319891
ENSG00000174371|EXO1	201.4672979	3.521716232	0.8730404	4.033852537	5.49E-05	0.00095139
ENSG00000197360|ZNF98	104.9352739	3.516723194	1.047810351	3.35625926	0.000790045	0.006593936
ENSG00000229727|AC013460.1	15.89445357	3.51295166	0.929899834	3.777774263	0.000158236	0.002026497
ENSG00000143452|HORMAD1	78.14176453	3.50862825	1.064573272	3.295807195	0.000981393	0.007733438
ENSG00000214211|CTAGE14P	100.8385831	3.506150729	0.99608054	3.519947021	0.000431633	0.004236484
ENSG00000280639|LINC02204	608.4605273	3.505635151	0.881424631	3.977237562	6.97E-05	0.001127697
ENSG00000237070|AC005550.2	2584.619512	3.49409382	0.812911049	4.298248651	1.72E-05	0.000398242
ENSG00000148773|MKI67	2831.12623	3.493259085	0.575839671	6.066374484	1.31E-09	2.83E-07
ENSG00000049089|COL9A2	1172.6355	3.486870853	0.823181594	4.235846477	2.28E-05	0.000495682
ENSG00000280029|AC244517.11	8.380467597	3.484617856	0.748325686	4.656552518	3.22E-06	0.000117394
ENSG00000198576|ARC	401.7409007	3.477391092	0.971139515	3.580732776	0.000342632	0.003573831
ENSG00000250745|USP17L20	35.98767552	3.476844608	0.914700371	3.801074884	0.00014407	0.001891067
ENSG00000200150|RF00181	16.70736068	3.472288188	0.859899314	4.038017165	5.39E-05	0.000939453
ENSG00000204963|PCDHA7	151.346421	3.47040867	1.056429908	3.285034475	0.001019699	0.007916803
ENSG00000274443|C8orf89	7.780523701	3.466225815	0.886030955	3.912082073	9.15E-05	0.001367181
ENSG00000271857|AL096865.1	46.53178349	3.461044791	0.85278202	4.058533964	4.94E-05	0.000879904
ENSG00000183850|ZNF730	262.8768394	3.457957248	0.52087706	6.638720566	3.16E-11	1.54E-08
ENSG00000073146|MOV10L1	85.43246351	3.456060402	0.811201195	4.260423215	2.04E-05	0.000455653
ENSG00000258399|AL117190.1	870.0360419	3.455753805	0.732975144	4.714694399	2.42E-06	9.44E-05
ENSG00000161682|FAM171A2	161.5438226	3.453011385	0.675465902	5.11204396	3.19E-07	2.09E-05
ENSG00000275662|SNORD112	25.46457706	3.450352753	0.827276982	4.170734625	3.04E-05	0.000612201
ENSG00000163808|KIF15	410.651754	3.450261749	0.597063058	5.778722533	7.53E-09	1.13E-06
ENSG00000160471|COX6B2	68.4423675	3.436276003	1.038206938	3.309817992	0.000933567	0.007463541
ENSG00000277224|HIST1H2BF	667.9177918	3.435610493	0.62437121	5.502512671	3.74E-08	4.06E-06
ENSG00000185008|ROBO2	1687.591459	3.434772093	0.824431204	4.166232518	3.10E-05	0.000620395
ENSG00000156970|BUB1B	493.9998992	3.433231667	0.831211434	4.130395139	3.62E-05	0.000697258
ENSG00000250844|USP17L18	52.67952181	3.428547087	0.994775174	3.446554736	0.000567784	0.005158068
ENSG00000223403|MEG9	295.2860947	3.427233441	0.883884098	3.877469287	0.000105549	0.001506609
ENSG00000173894|CBX2	957.929722	3.425799407	0.587304859	5.833085411	5.44E-09	8.69E-07
ENSG00000117724|CENPF	2836.485613	3.406342557	0.514150616	6.625184235	3.47E-11	1.66E-08
ENSG00000245322|AC097460.1	7.829704922	3.405400613	0.821596869	4.144855877	3.40E-05	0.000668558
ENSG00000132932|ATP8A2	413.4987866	3.401308776	0.658653221	5.164035746	2.42E-07	1.70E-05
ENSG00000260714|AC133552.1	4.963499866	3.400952848	1.04867191	3.243104746	0.001182347	0.008839938
ENSG00000248266|AC108142.1	6.448135947	3.399249679	1.04233912	3.261174425	0.001109518	0.008433733
ENSG00000100285|NEFH	239.7778977	3.397598126	0.630313634	5.39032942	7.03E-08	6.75E-06
ENSG00000228755|PABPC1P8	3.567767664	3.397147453	0.868672755	3.910733282	9.20E-05	0.001372644
ENSG00000259469|AC084757.2	3.086687279	3.394095933	0.869508102	3.903466715	9.48E-05	0.001401118
ENSG00000169071|ROR2	828.2764043	3.390609697	0.645483731	5.252819758	1.50E-07	1.20E-05
ENSG00000187634|SAMD11	753.1561071	3.389275701	0.593261925	5.712949979	1.11E-08	1.54E-06
ENSG00000201710|RF00181	23.53480941	3.379355329	0.831364738	4.0648288	4.81E-05	0.000864317
ENSG00000130054|FAM155B	77.43822986	3.376314439	0.964354367	3.501113858	0.000463318	0.004437666
ENSG00000258734|AL049873.2	6.480613895	3.373359851	0.938872863	3.59298898	0.000326906	0.003448287
ENSG00000200406|SNORD114-23	16.79662228	3.36845414	0.835031262	4.033925784	5.49E-05	0.00095139
ENSG00000253853|AC246817.1	80.735532	3.358617761	0.921009967	3.646668204	0.000265663	0.002977891
ENSG00000251694|USP17L9P	15.05686047	3.355325222	1.041929574	3.22029944	0.001280568	0.00937622
ENSG00000239389|PCDHA13	144.1701319	3.351422471	0.879207545	3.811867277	0.000137921	0.00183028
ENSG00000276975|HYDIN2	994.1438608	3.350181851	0.682141287	4.911272658	9.05E-07	4.58E-05
ENSG00000169169|CPT1C	474.6290918	3.347239134	0.714420441	4.685251068	2.80E-06	0.00010519
ENSG00000179242|CDH4	676.8896418	3.347030742	0.69480339	4.817234327	1.46E-06	6.39E-05
ENSG00000259376|AC090907.1	6.276640078	3.34686151	0.923851685	3.622725991	0.000291515	0.003174393
ENSG00000163462|TRIM46	90.70732894	3.344576423	0.787754552	4.245708788	2.18E-05	0.000479452
ENSG00000279288|AC073346.2	4.341247323	3.340807924	1.002953033	3.330971454	0.000865435	0.007037752
ENSG00000253553|AC090578.1	82.49249192	3.340235477	0.829528696	4.02666658	5.66E-05	0.000975027
ENSG00000137807|KIF23	544.8467619	3.336983943	0.686149418	4.863348793	1.15E-06	5.44E-05
ENSG00000250913|USP17L23	14.63800339	3.333754667	0.904129872	3.687251987	0.000226689	0.002649878
ENSG00000106511|MEOX2	7389.551977	3.330934559	0.749151141	4.446278429	8.74E-06	0.000243745
ENSG00000168772|CXXC4	825.7099122	3.330626354	0.559704108	5.950691277	2.67E-09	4.97E-07
ENSG00000118193|KIF14	382.6924487	3.329745157	0.568362088	5.858492728	4.67E-09	7.62E-07
ENSG00000250231|USP17L16P	23.37105622	3.326946677	0.886065133	3.754742799	0.00017352	0.00216656
ENSG00000009694|TENM1	4097.396503	3.325336405	0.668392513	4.975125159	6.52E-07	3.57E-05
ENSG00000157423|HYDIN	360.4079446	3.325150946	0.853426626	3.8962353	9.77E-05	0.001432232
ENSG00000213363|RPS3P6	13.47405227	3.324379868	1.030663004	3.225477052	0.001257629	0.00925836
ENSG00000212384|SNORD113-2	99.53671282	3.320693272	0.765784172	4.336330516	1.45E-05	0.000353761
ENSG00000235386|AC113174.1	23.43713141	3.318535805	0.501542173	6.616663526	3.67E-11	1.72E-08
ENSG00000186675|MAGEE2	62.8856121	3.312401539	0.814967653	4.064457682	4.81E-05	0.000865278
ENSG00000234948|LINC01524	14.21030675	3.310304602	0.966454145	3.42520607	0.000614333	0.005462802
ENSG00000118257|NRP2	8816.93096	3.309257724	0.575208387	5.753145818	8.76E-09	1.28E-06
ENSG00000231066|NPM1P9	11.3871794	3.309172985	0.894497395	3.699477496	0.000216044	0.002553388
ENSG00000260577|AC126773.2	19.6624969	3.305317594	1.025480449	3.223189284	0.001267718	0.009308797
ENSG00000165323|FAT3	6193.349243	3.301815399	0.809927016	4.07668263	4.57E-05	0.000830218
ENSG00000123454|DBH	62.32154158	3.29904758	0.979720002	3.367337171	0.000758978	0.006396052
ENSG00000279417|AC019322.4	47.33759241	3.298019648	0.73789886	4.469473835	7.84E-06	0.000224104
ENSG00000202191|SNORD113-1	87.89167421	3.286747451	0.777226347	4.22881631	2.35E-05	0.00050764
ENSG00000198092|TMPRSS11F	13.74512417	3.285967345	0.804343926	4.085276509	4.40E-05	0.00081112
ENSG00000231346|LINC01160	45.30401654	3.285170413	0.955775563	3.437177658	0.00058781	0.005288592
ENSG00000189212|DPY19L2P1	94.59912042	3.283865184	0.767833862	4.276791303	1.90E-05	0.000430623
ENSG00000169607|CKAP2L	284.1041509	3.282275919	0.879053455	3.733875227	0.000188556	0.002308051
ENSG00000072832|CRMP1	1031.226988	3.282219991	0.54128568	6.06374806	1.33E-09	2.86E-07
ENSG00000201689|SNORD114-29	10.11227356	3.274066019	1.009342684	3.243760587	0.001179629	0.008824906
ENSG00000269821|KCNQ1OT1	54768.98773	3.267239051	0.462206958	7.068779457	1.56E-12	1.04E-09
ENSG00000276410|HIST1H2BB	492.8045667	3.262879302	0.5305195	6.15034754	7.73E-10	1.86E-07
ENSG00000275134|RF02146	145.3752105	3.262835854	0.824190808	3.95883553	7.53E-05	0.001192398
ENSG00000161509|GRIN2C	172.3756276	3.259406772	0.815527007	3.996687716	6.42E-05	0.001070953
ENSG00000227733|AC239809.3	208.2093045	3.255656831	0.855284766	3.806517968	0.000140937	0.001861354
ENSG00000137812|KNL1	939.260216	3.250018941	0.565412723	5.748047058	9.03E-09	1.31E-06
ENSG00000201672|SNORD113-4	61.55299448	3.249288012	0.824942911	3.938803483	8.19E-05	0.001266028
ENSG00000105419|MEIS3	569.9219856	3.24252267	0.714091165	4.540768501	5.60E-06	0.000175002
ENSG00000168078|PBK	193.448433	3.240352857	0.879623222	3.683796396	0.000229786	0.002678542
ENSG00000201700|SNORD113-3	119.5529782	3.237055453	0.812059955	3.986227165	6.71E-05	0.001104579
ENSG00000249482|USP17L14P	23.94401041	3.234799244	0.988098545	3.273761773	0.00106126	0.008146427
ENSG00000171320|ESCO2	174.4971627	3.233491656	0.813385924	3.975347446	7.03E-05	0.001134838
ENSG00000278272|HIST1H3C	724.1669556	3.23286994	0.696732957	4.640041653	3.48E-06	0.000123831
ENSG00000111087|GLI1	933.4339233	3.229578916	0.629004946	5.134425313	2.83E-07	1.91E-05
ENSG00000135451|TROAP	168.6304102	3.229529637	0.694716448	4.648701848	3.34E-06	0.000119837
ENSG00000278463|HIST1H2AB	422.2903493	3.228264078	0.63605425	5.075453984	3.87E-07	2.38E-05
ENSG00000123485|HJURP	274.4679407	3.223340159	0.792494634	4.067333735	4.76E-05	0.00085673
ENSG00000280336|AC244517.12	19.2588411	3.223117889	0.935045737	3.447016293	0.000566814	0.005153021
ENSG00000255622|PCDHB17P	78.10281561	3.22266386	0.668683098	4.819418747	1.44E-06	6.35E-05
ENSG00000251350|LINC02475	44.53428366	3.220094802	0.982726594	3.276694476	0.0010503	0.008090531
ENSG00000276903|HIST1H2AL	384.7424888	3.219502559	0.727975071	4.422545068	9.75E-06	0.000263287
ENSG00000204962|PCDHA8	124.8395932	3.218329486	0.801348178	4.01614376	5.92E-05	0.001006605
ENSG00000177822|TENM3-AS1	86.38750562	3.217848748	0.890822263	3.612223092	0.000303583	0.003274337
ENSG00000274641|HIST1H2BO	396.1540086	3.216912176	0.810930321	3.966940305	7.28E-05	0.001161061
ENSG00000214776|AC092821.1	402.487004	3.215171557	0.783004883	4.10619605	4.02E-05	0.000756363
ENSG00000201240|SNORD114-9	17.54587397	3.212338049	0.933495001	3.4411947	0.000579152	0.005232099
ENSG00000024526|DEPDC1	275.7529174	3.208659083	0.729797168	4.396645016	1.10E-05	0.000287196
ENSG00000176890|TYMS	436.0166332	3.2034571	0.567524348	5.644616148	1.66E-08	2.11E-06
ENSG00000102387|TAF7L	19.76495207	3.200290178	0.864376383	3.702426673	0.000213547	0.002532687
ENSG00000165304|MELK	345.2016933	3.199504625	0.787283154	4.063982073	4.82E-05	0.000865747
ENSG00000258739|ENO1P2	26.03838189	3.197206401	0.946210835	3.378957716	0.000727612	0.006194435
ENSG00000136944|LMX1B	128.2284108	3.194767849	0.790384766	4.042041279	5.30E-05	0.000929881
ENSG00000122824|NUDT10	190.7704381	3.191341007	0.858684878	3.71654502	0.000201966	0.002431589
ENSG00000269226|TMSB15B	130.8729355	3.190671135	0.907838479	3.514580192	0.00044045	0.004299042
ENSG00000275004|ZNF280B	279.8899214	3.186459016	0.601718321	5.295599132	1.19E-07	9.94E-06
ENSG00000176244|ACBD7	20.57336856	3.177925841	0.91793044	3.462055186	0.000536067	0.004931178
ENSG00000254854|AP003390.1	6.112756207	3.176490837	0.901052534	3.525311475	0.000422985	0.004173252
ENSG00000101977|MCF2	116.9622022	3.175954898	0.816737984	3.888584785	0.00010083	0.001468142
ENSG00000265939|UBE2CP2	9.044488879	3.174157183	0.733205635	4.32915001	1.50E-05	0.000361948
ENSG00000258462|AL591767.2	1.812641266	3.170408076	0.951253303	3.332874709	0.000859536	0.007005025
ENSG00000141756|FKBP10	4777.21899	3.166406832	0.389684215	8.125571189	4.45E-16	9.79E-13
ENSG00000183856|IQGAP3	524.048078	3.164740207	0.753377844	4.200734374	2.66E-05	0.0005547
ENSG00000104447|TRPS1	25271.09096	3.163759139	0.645380239	4.902163019	9.48E-07	4.74E-05
ENSG00000169783|LINGO1	141.646623	3.161648484	0.655338205	4.824453175	1.40E-06	6.24E-05
ENSG00000196787|HIST1H2AG	1478.322371	3.160865072	0.630264518	5.015140443	5.30E-07	3.06E-05
ENSG00000198780|FAM169A	941.6158963	3.157899785	0.687247508	4.594996345	4.33E-06	0.000145353
ENSG00000092853|CLSPN	302.2684703	3.157262337	0.732338636	4.311205476	1.62E-05	0.000383192
ENSG00000140538|NTRK3	1704.799622	3.156290431	0.881927874	3.578853242	0.000345105	0.003593612
ENSG00000197153|HIST1H3J	195.726255	3.150937682	0.81138847	3.883389766	0.00010301	0.001485088
ENSG00000185652|NTF3	159.0595832	3.150562097	0.609217869	5.171486686	2.32E-07	1.66E-05
ENSG00000225506|CYP4A22-AS1	7.263729724	3.150536628	0.856740945	3.677350368	0.000235669	0.002736882
ENSG00000201247|SNORD114-13	25.30456422	3.147792504	0.881447277	3.571163682	0.000355399	0.00367419
ENSG00000270499|MKI67P1	5.719253208	3.146028348	0.896697864	3.508459733	0.000450709	0.004361029
ENSG00000278893|AC010533.1	289.8037955	3.145370546	0.574277305	5.477093587	4.32E-08	4.48E-06
ENSG00000215367|TMED11P	53.84013632	3.142657403	0.84221659	3.73141237	0.000190409	0.002326166
ENSG00000188501|LCTL	14.92555179	3.142157656	0.91478393	3.434863199	0.000592853	0.005326274
ENSG00000201569|SNORD114-17	20.10121563	3.14209851	0.758859793	4.140552101	3.46E-05	0.000676704
ENSG00000248383|PCDHAC1	238.6266616	3.137827346	0.717255045	4.374772081	1.22E-05	0.000309852
ENSG00000272344|SNORD114-21	18.62671996	3.134565936	0.78381044	3.99913777	6.36E-05	0.00106382
ENSG00000260293|AC106820.4	235.6594587	3.127134421	0.556504081	5.619247955	1.92E-08	2.40E-06
ENSG00000270002|AC022028.2	28.59214112	3.123469361	0.897280623	3.481039577	0.000499472	0.004684333
ENSG00000049192|ADAMTS6	1012.344745	3.122760655	0.525071755	5.947302684	2.73E-09	5.02E-07
ENSG00000005513|SOX8	698.2103208	3.120987186	0.823392859	3.790398655	0.000150406	0.001949589
ENSG00000184661|CDCA2	229.3004517	3.118716448	0.875803026	3.5609793	0.000369474	0.003778948
ENSG00000121005|CRISPLD1	1673.926997	3.115698525	0.574748721	5.420975139	5.93E-08	5.89E-06
ENSG00000136492|BRIP1	639.6313633	3.114230668	0.660253764	4.71671778	2.40E-06	9.38E-05
ENSG00000166924|NYAP1	98.67627944	3.113432697	0.789027494	3.945911543	7.95E-05	0.001239814
ENSG00000141570|CBX8	656.1355567	3.113016536	0.472025064	6.595023809	4.25E-11	1.92E-08
ENSG00000199575|SNORD114-1	43.37295682	3.108861763	0.76239256	4.077770331	4.55E-05	0.000827552
ENSG00000101825|MXRA5	18474.89135	3.098031576	0.623835169	4.966106002	6.83E-07	3.70E-05
ENSG00000276368|HIST1H2AJ	735.3857541	3.094266335	0.641487632	4.823579102	1.41E-06	6.26E-05
ENSG00000200215|SNORD113-6	10.88527614	3.092060352	0.95217207	3.247375606	0.001164746	0.008741555
ENSG00000225746|MEG8	6181.798507	3.091970065	0.76149359	4.060401957	4.90E-05	0.000874143
ENSG00000108821|COL1A1	66230.08797	3.090424178	0.786042847	3.931623054	8.44E-05	0.001289519
ENSG00000134259|NGF	63.96832752	3.089876043	0.908125294	3.40247768	0.000667778	0.005825707
ENSG00000184933|OR6A2	53.06660224	3.089082439	0.867548782	3.560701717	0.000369865	0.003781911
ENSG00000170049|KCNAB3	191.9942415	3.087977284	0.679405858	4.545114307	5.49E-06	0.000172627
ENSG00000121152|NCAPH	190.0573731	3.087626559	0.789796597	3.909394609	9.25E-05	0.001376433
ENSG00000052850|ALX4	472.4883076	3.085709593	0.585185592	5.273044372	1.34E-07	1.10E-05
ENSG00000117650|NEK2	141.6088578	3.084746776	0.772997228	3.990631094	6.59E-05	0.001087618
ENSG00000201950|SNORD113-9	31.07212079	3.084733838	0.803876372	3.837323679	0.000124382	0.001702064
ENSG00000198153|ZNF849P	17.4163958	3.083221503	0.743851137	4.144944264	3.40E-05	0.000668558
ENSG00000223764|LINC02593	369.7951968	3.078845307	0.619634773	4.968806527	6.74E-07	3.67E-05
ENSG00000236908|AC005865.1	63.01730939	3.074447326	0.937938455	3.277877467	0.001045908	0.008067995
ENSG00000214770|AL161756.1	18.50164284	3.072220842	0.917027923	3.350193341	0.000807552	0.006693726
ENSG00000081842|PCDHA6	206.0075697	3.070567767	0.836825647	3.669304087	0.000243212	0.002803571
ENSG00000250732|RPEP1	23.44415651	3.069254297	0.792618202	3.87229853	0.000107814	0.001530688
ENSG00000181234|TMEM132C	719.0750312	3.068557433	0.758363455	4.046288642	5.20E-05	0.000917145
ENSG00000129195|PIMREG	103.6028162	3.06708466	0.731589389	4.192358045	2.76E-05	0.000570499
ENSG00000241163|LINC00877	91.81001974	3.065431598	0.917954214	3.339416664	0.000839545	0.006899258
ENSG00000158089|GALNT14	322.2712537	3.062382481	0.929637229	3.294169367	0.00098713	0.007758453
ENSG00000212458|RF00554	25.7823954	3.060507925	0.688679808	4.444021573	8.83E-06	0.000245401
ENSG00000150394|CDH8	423.7007848	3.060203678	0.874488885	3.499419754	0.000466272	0.004461388
ENSG00000255571|MIR9-3HG	66.05760621	3.059556547	0.847268795	3.611081354	0.000304923	0.003284996
ENSG00000141431|ASXL3	489.1975809	3.059521871	0.951498284	3.215478073	0.001302274	0.00949965
ENSG00000143228|NUF2	235.061409	3.05872741	0.685158184	4.464264576	8.03E-06	0.000227734
ENSG00000112175|BMP5	4795.879106	3.058295046	0.838097785	3.649090954	0.00026317	0.002957526
ENSG00000227189|AC092535.1	207.9003543	3.054092806	0.566243389	5.393604351	6.91E-08	6.67E-06
ENSG00000204961|PCDHA9	345.3171283	3.053332672	0.657164879	4.646220105	3.38E-06	0.000120863
ENSG00000259831|LINC00567	11.99137779	3.053019485	0.801869912	3.807375037	0.00014045	0.001857244
ENSG00000128408|RIBC2	46.90118125	3.050422199	0.923273167	3.303921643	0.000953425	0.00757371
ENSG00000200608|SNORD114-11	41.6629045	3.049968087	0.817208106	3.732180414	0.000189829	0.002321359
ENSG00000130635|COL5A1	18298.6193	3.048152455	0.512520685	5.947374503	2.72E-09	5.02E-07
ENSG00000182508|LHFPL1	59.23543039	3.046950412	0.821933772	3.707051	0.000209687	0.002501985
ENSG00000227646|STEAP2-AS1	21.84677762	3.046589925	0.9086957	3.352706438	0.000800255	0.006650944
ENSG00000178882|RFLNA	588.7086478	3.045688818	0.656238313	4.641132281	3.47E-06	0.000123405
ENSG00000275139|AL133492.1	47.96512411	3.045513518	0.74954894	4.06312831	4.84E-05	0.000867719
ENSG00000262966|AC005695.1	141.7600836	3.04487263	0.855508997	3.559135722	0.000372077	0.003799334
ENSG00000232599|AL008707.1	99.52100986	3.04055773	0.692360943	4.391578934	1.13E-05	0.000291931
ENSG00000228053|AL158823.1	9.980767405	3.038921452	0.754902848	4.025579532	5.68E-05	0.000977299
ENSG00000224632|Z73361.1	4.516796509	3.036671519	0.911993817	3.329706257	0.000869376	0.007062125
ENSG00000169679|BUB1	559.4977009	3.034246282	0.645784415	4.69854368	2.62E-06	0.00010067
ENSG00000200367|SNORD113-8	29.15867137	3.033945723	0.839843285	3.612514117	0.000303243	0.003271607
ENSG00000170891|CYTL1	128.508353	3.033607861	0.815146167	3.721550787	0.000198003	0.002393903
ENSG00000274997|HIST1H2AH	660.2269628	3.032462449	0.579849047	5.229744646	1.70E-07	1.32E-05
ENSG00000224208|AL590762.3	4.782751193	3.032312642	0.864685052	3.506840596	0.000453461	0.00438029
ENSG00000256124|LINC01152	50.57165186	3.032177856	0.91997384	3.295939214	0.000980932	0.007731435
ENSG00000228046|MTCO3P40	4.595338067	3.03091726	0.874220024	3.466995923	0.00052631	0.00486765
ENSG00000250986|LINC02600	156.7962374	3.026419079	0.79995106	3.783255292	0.000154791	0.001990552
ENSG00000164647|STEAP1	431.7062816	3.020645826	0.709321345	4.258501239	2.06E-05	0.000458766
ENSG00000146005|PSD2	79.03283932	3.018889989	0.760895541	3.967548537	7.26E-05	0.001158597
ENSG00000197140|ADAM32	774.4860164	3.01417143	0.525380826	5.737117306	9.63E-09	1.38E-06
ENSG00000152467|ZSCAN1	26.03282938	3.013947097	0.813553014	3.704672034	0.000211664	0.002515951
ENSG00000255408|PCDHA3	301.955636	3.013359951	0.860417305	3.502207514	0.00046142	0.004427821
ENSG00000199390|SNORD114-7	46.24386204	3.011541557	0.787864543	3.822410316	0.000132154	0.001775174
ENSG00000164283|ESM1	384.7542886	3.011470963	0.868457045	3.467610724	0.000525107	0.004860253
ENSG00000201839|SNORD114-3	34.320046	3.010974575	0.857782074	3.510185941	0.000447793	0.004343503
ENSG00000021826|CPS1	1336.591495	3.006018755	0.574240914	5.234769382	1.65E-07	1.29E-05
ENSG00000248231|KRT8P4	36.48041439	2.998966613	0.863859939	3.471588945	0.000517388	0.004806539
ENSG00000165617|DACT1	2398.872591	2.998905923	0.473407769	6.334720555	2.38E-10	7.17E-08
ENSG00000260288|AC019294.2	9.288903	2.996165434	0.897496462	3.338359047	0.000842748	0.006917737
ENSG00000184357|HIST1H1B	1801.554716	2.995017292	0.64668218	4.631358934	3.63E-06	0.000128129
ENSG00000267175|AC105094.2	3.67327257	2.994371485	0.856297812	3.496880926	0.000470732	0.004495529
ENSG00000235946|AC234783.1	19.56900197	2.994056275	0.704100563	4.252313424	2.12E-05	0.00046745
ENSG00000276043|UHRF1	429.5826535	2.993807645	0.397765701	7.526560582	5.21E-14	4.75E-11
ENSG00000258861|MIR381HG	52.85192536	2.990407093	0.79999596	3.738027743	0.000185469	0.002276981
ENSG00000240694|PNMA2	811.213295	2.986483429	0.701443828	4.257623077	2.07E-05	0.000460022
ENSG00000167281|RBFOX3	216.9666406	2.981577834	0.654387914	4.556284996	5.21E-06	0.000165664
ENSG00000112984|KIF20A	442.9915154	2.981454569	0.595280895	5.008483552	5.49E-07	3.14E-05
ENSG00000268660|LETM1P2	23.43813562	2.980721495	0.915581414	3.255550462	0.001131728	0.008566257
ENSG00000225806|AL121917.1	199.7784803	2.978659915	0.861144945	3.458953029	0.000542279	0.004967418
ENSG00000168280|KIF5C	1253.984054	2.976420385	0.805182451	3.696578807	0.000218524	0.002574566
ENSG00000196338|NLGN3	388.5766576	2.976327289	0.644284801	4.619583273	3.85E-06	0.000133094
ENSG00000198353|HOXC4	390.6307833	2.974745229	0.624151642	4.766061691	1.88E-06	7.83E-05
ENSG00000142149|HUNK	737.8883327	2.973375093	0.594861505	4.998432525	5.78E-07	3.26E-05
ENSG00000161298|ZNF382	450.3564042	2.97216777	0.464001036	6.405519682	1.50E-10	4.81E-08
ENSG00000050030|NEXMIF	654.8483964	2.971897937	0.781619919	3.802229015	0.0001434	0.001884924
ENSG00000221514|SNORD111B	1.861665431	2.970365414	0.881052236	3.371384001	0.000747915	0.006324454
ENSG00000237649|KIFC1	351.6593165	2.968224397	0.589819929	5.03242473	4.84E-07	2.85E-05
ENSG00000180998|GPR137C	623.2876653	2.967203492	0.491287776	6.039644459	1.54E-09	3.17E-07
ENSG00000041982|TNC	10594.48696	2.96619923	0.613951542	4.831324667	1.36E-06	6.11E-05
ENSG00000185130|HIST1H2BL	394.9394565	2.964721149	0.59426871	4.988856215	6.07E-07	3.39E-05
ENSG00000038427|VCAN	17528.59378	2.96341923	0.697210168	4.250395886	2.13E-05	0.000470358
ENSG00000238365|RNU7-57P	2.828948599	2.962875324	0.778425124	3.806243188	0.000141094	0.001861354
ENSG00000066279|ASPM	1386.805394	2.962656674	0.641585114	4.617714176	3.88E-06	0.000133803
ENSG00000215241|LINC02449	127.4219724	2.956873456	0.549093196	5.385012016	7.24E-08	6.93E-06
ENSG00000176692|FOXC2	108.1256339	2.956023459	0.746160574	3.961645204	7.44E-05	0.001181679
ENSG00000200279|SNORD114-10	91.02911767	2.952490644	0.761981116	3.874755663	0.000106732	0.001520561
ENSG00000214548|MEG3	19231.80442	2.946407866	0.860578956	3.423750774	0.000617632	0.005483009
ENSG00000130558|OLFM1	1945.31005	2.945608423	0.764158699	3.854707703	0.000115868	0.001610819
ENSG00000186185|KIF18B	180.0418227	2.939613456	0.723762097	4.061574195	4.87E-05	0.000872263
ENSG00000196747|HIST1H2AI	881.9307973	2.934515262	0.677808209	4.329418297	1.50E-05	0.000361741
ENSG00000277075|HIST1H2AE	1437.141568	2.934126161	0.549453639	5.340079583	9.29E-08	8.35E-06
ENSG00000175130|MARCKSL1	1979.437867	2.931524336	0.386128472	7.59209577	3.15E-14	2.94E-11
ENSG00000187123|LYPD6	412.4555719	2.92404108	0.786409962	3.7182147	0.000200636	0.002418692
ENSG00000188933|USP32P1	194.0516299	2.921089744	0.65413886	4.465549933	7.99E-06	0.000226979
ENSG00000093009|CDC45	127.4182753	2.919930222	0.597587792	4.886194569	1.03E-06	5.04E-05
ENSG00000272108|AC244517.1	192.1369511	2.917570155	0.588543555	4.957271433	7.15E-07	3.83E-05
ENSG00000175040|CHST2	1095.881571	2.917018567	0.550504918	5.298805641	1.17E-07	9.86E-06
ENSG00000156140|ADAMTS3	747.380839	2.916837222	0.751037807	3.883742195	0.000102861	0.001484281
ENSG00000162062|TEDC2	78.2597808	2.916425293	0.495097563	5.890607252	3.85E-09	6.63E-07
ENSG00000101958|GLRA2	7.556497496	2.914753183	0.69629666	4.186079511	2.84E-05	0.000580723
ENSG00000166803|PCLAF	134.7779967	2.9137072	0.823045241	3.540154364	0.000399893	0.004007829
ENSG00000167178|ISLR2	192.7814834	2.906421878	0.897653998	3.237797508	0.001204563	0.008953073
ENSG00000143476|DTL	435.6208596	2.903580093	0.525004816	5.530578016	3.19E-08	3.60E-06
ENSG00000165891|E2F7	208.9960784	2.902430523	0.822689231	3.527979233	0.000418745	0.004145282
ENSG00000158402|CDC25C	73.42721626	2.901917448	0.903858496	3.210588228	0.001324636	0.009626529
ENSG00000105642|KCNN1	63.20144539	2.900067676	0.753291818	3.849859517	0.000118186	0.001636345
ENSG00000121621|KIF18A	285.3886046	2.89994751	0.528664343	5.485422931	4.12E-08	4.36E-06
ENSG00000112742|TTK	311.1224709	2.899517112	0.768682085	3.772062818	0.000161903	0.002064269
ENSG00000163083|INHBB	1164.166839	2.898960927	0.486628594	5.957235069	2.57E-09	4.87E-07
ENSG00000278255|AC005344.1	81.59580626	2.893003317	0.636734295	4.543501647	5.53E-06	0.000173661
ENSG00000245614|DDX11-AS1	82.32640466	2.891609506	0.669970991	4.316021956	1.59E-05	0.000377838
ENSG00000170790|OR10A2	62.8667997	2.891174582	0.767956833	3.764761844	0.000166708	0.002108604
ENSG00000080986|NDC80	312.4698146	2.888748583	0.52687367	5.482810676	4.19E-08	4.38E-06
ENSG00000120820|GLT8D2	1903.025751	2.886657528	0.455103216	6.342863392	2.26E-10	6.85E-08
ENSG00000135916|ITM2C	4472.080832	2.884111546	0.55360593	5.209683255	1.89E-07	1.42E-05
ENSG00000134013|LOXL2	2573.002176	2.882899092	0.495466981	5.818549371	5.94E-09	9.32E-07
ENSG00000135519|KCNH3	140.5539382	2.880177388	0.774571378	3.718414426	0.000200477	0.002418341
ENSG00000199914|SNORD114-16	18.41994315	2.879947451	0.863046661	3.336954515	0.000847018	0.006936321
ENSG00000140937|CDH11	8414.872035	2.879028544	0.431454814	6.672839084	2.51E-11	1.28E-08
ENSG00000100167|SEPT3	114.7775511	2.877976908	0.792931829	3.629538888	0.000283928	0.00311812
ENSG00000184194|GPR173	443.5467957	2.869057471	0.528168503	5.432087401	5.57E-08	5.58E-06
ENSG00000169750|RAC3	157.7439236	2.867955657	0.849203156	3.377231509	0.000732194	0.006219406
ENSG00000253771|TPTE2P1	63.81718973	2.864999664	0.611997697	4.681389617	2.85E-06	0.000106567
ENSG00000102904|TSNAXIP1	101.594482	2.861367698	0.534901812	5.349332597	8.83E-08	8.11E-06
ENSG00000204929|AC007389.1	129.6590759	2.858657584	0.650448714	4.394900819	1.11E-05	0.000289107
ENSG00000034053|APBA2	430.4344328	2.858219769	0.815794332	3.503603367	0.000459008	0.004420087
ENSG00000267827|AC011468.2	17.26565891	2.855609775	0.759028821	3.762188858	0.000168433	0.002122482
ENSG00000241631|RN7SL316P	4.074166655	2.85552818	0.763814899	3.738508089	0.000185116	0.002274543
ENSG00000142945|KIF2C	338.7591454	2.853267177	0.552457239	5.164684204	2.41E-07	1.70E-05
ENSG00000246863|AC012377.1	5.228964524	2.852739112	0.830646335	3.434360679	0.000593953	0.005329754
ENSG00000154839|SKA1	69.89284591	2.851151915	0.759741692	3.752791171	0.000174877	0.002177309
ENSG00000139364|TMEM132B	1402.471411	2.848873589	0.843375269	3.377943001	0.000730302	0.006208676
ENSG00000167105|TMEM92	49.60048844	2.848490655	0.745180944	3.822548975	0.000132079	0.001775174
ENSG00000204950|LRRC10B	54.89031425	2.84832382	0.800494751	3.558204243	0.000373399	0.003805554
ENSG00000273802|HIST1H2BG	1280.179156	2.845677278	0.564148832	5.044195996	4.55E-07	2.72E-05
ENSG00000112541|PDE10A	3042.815229	2.845455316	0.515259148	5.52237709	3.34E-08	3.73E-06
ENSG00000258535|AL079307.1	10.7897057	2.839621169	0.833300198	3.407680899	0.000655175	0.005742648
ENSG00000076382|SPAG5	756.9535535	2.837878852	0.500557895	5.669431809	1.43E-08	1.88E-06
ENSG00000143867|OSR1	1444.712588	2.837777373	0.660380724	4.297183836	1.73E-05	0.000399387
ENSG00000274267|HIST1H3B	1261.508056	2.832646132	0.632104339	4.481295186	7.42E-06	0.000216163
ENSG00000138160|KIF11	1004.369261	2.832208091	0.522953712	5.415791163	6.10E-08	6.03E-06
ENSG00000186310|NAP1L3	495.9843492	2.829682869	0.545573638	5.186619503	2.14E-07	1.56E-05
ENSG00000255043|NAV2-AS5	488.6431548	2.829410945	0.715614158	3.953821921	7.69E-05	0.001210365
ENSG00000141314|RHBDL3	78.29997131	2.822805449	0.750161608	3.762929773	0.000167934	0.002118762
ENSG00000197915|HRNR	2290.75983	2.818716147	0.553125183	5.09598231	3.47E-07	2.19E-05
ENSG00000249835|VCAN-AS1	52.49813125	2.81775721	0.828108237	3.40264362	0.000667373	0.005824234
ENSG00000216775|AL109918.1	315.7715061	2.816747775	0.500265317	5.630507806	1.80E-08	2.25E-06
ENSG00000250979|AC022905.1	31.24005923	2.815735592	0.801765064	3.511921033	0.00044488	0.004326848
ENSG00000258457|AL132780.2	20.18513684	2.814760754	0.763497047	3.686668814	0.000227209	0.002654295
ENSG00000265477|AP000915.2	67.10551451	2.81320768	0.505824989	5.561622582	2.67E-08	3.17E-06
ENSG00000155961|RAB39B	135.3965965	2.811153909	0.802438091	3.503265787	0.000459591	0.004420087
ENSG00000171724|VAT1L	283.555756	2.809015364	0.860774965	3.263356251	0.00110101	0.008380995
ENSG00000170629|DPY19L2P2	489.1091817	2.808329826	0.52642114	5.334758831	9.57E-08	8.52E-06
ENSG00000278677|HIST1H2AM	544.1579607	2.80438177	0.725167958	3.86721688	0.000110085	0.001553526
ENSG00000201500|RF00181	16.01706024	2.802756973	0.830779982	3.373645288	0.000741799	0.006285536
ENSG00000177103|DSCAML1	211.4645998	2.802596598	0.786630807	3.562785201	0.000366941	0.003755092
ENSG00000138180|CEP55	240.4706617	2.801858272	0.72536811	3.862670877	0.000112154	0.001577372
ENSG00000112290|WASF1	520.8763668	2.797878534	0.446804829	6.261970222	3.80E-10	1.05E-07
ENSG00000138795|LEF1	632.7815143	2.797208573	0.666840271	4.19472053	2.73E-05	0.000566778
ENSG00000254656|RTL1	901.8505856	2.795723998	0.708874304	3.943892426	8.02E-05	0.001248222
ENSG00000184321|OR51J1	12.00894143	2.792935764	0.782235461	3.570454042	0.000356363	0.003679071
ENSG00000260920|AL031985.3	128.0763274	2.789610967	0.424062509	6.578301326	4.76E-11	2.07E-08
ENSG00000008735|MAPK8IP2	104.648486	2.789407575	0.734092475	3.799804074	0.000144811	0.001896795
ENSG00000118971|CCND2	13594.40695	2.789373971	0.59649967	4.676237243	2.92E-06	0.000108793
ENSG00000182010|RTKN2	177.766759	2.788136659	0.847718472	3.288988917	0.00100548	0.007856923
ENSG00000176595|KBTBD11	1557.012323	2.787971296	0.741671438	3.759038238	0.000170568	0.002138275
ENSG00000148948|LRRC4C	390.5625921	2.787728601	0.642009364	4.342193056	1.41E-05	0.000347858
ENSG00000215808|LINC01139	679.361159	2.781585734	0.532198784	5.22659167	1.73E-07	1.33E-05
ENSG00000186583|SPATC1	30.90481703	2.779399676	0.754170135	3.685374886	0.000228366	0.002664487
ENSG00000112559|MDFI	566.3951995	2.778726931	0.501054668	5.545755995	2.93E-08	3.41E-06
ENSG00000225462|FDPSP1	13.68432944	2.777403482	0.681417648	4.075919504	4.58E-05	0.000832541
ENSG00000202048|SNORD114-20	48.6678141	2.776390195	0.685838419	4.048169536	5.16E-05	0.000911526
ENSG00000131409|LRRC4B	239.093673	2.773758201	0.712084925	3.895263197	9.81E-05	0.001436341
ENSG00000151023|ENKUR	90.71961787	2.763387002	0.553754192	4.990277352	6.03E-07	3.37E-05
ENSG00000120324|PCDHB10	472.201701	2.763323895	0.472665304	5.846259231	5.03E-09	8.10E-07
ENSG00000278719|MCM8-AS1	8.100961978	2.762906356	0.834672026	3.310170067	0.000932393	0.007455754
ENSG00000117399|CDC20	214.2053683	2.762442397	0.655628034	4.213429343	2.52E-05	0.00053303
ENSG00000248540|AC010931.2	46.23755889	2.761362527	0.725117579	3.808158303	0.000140006	0.00185334
ENSG00000138778|CENPE	957.7521746	2.755964778	0.516885225	5.331869911	9.72E-08	8.63E-06
ENSG00000184949|FAM227A	281.1235114	2.748263773	0.575815784	4.772817716	1.82E-06	7.61E-05
ENSG00000230549|USP17L1	27.33105864	2.746633884	0.627135429	4.379650321	1.19E-05	0.000304781
ENSG00000145700|ANKRD31	147.6372064	2.743153662	0.752816558	3.64385405	0.000268586	0.002997956
ENSG00000164303|ENPP6	417.0786295	2.73677026	0.786691434	3.478835718	0.000503597	0.004715925
ENSG00000226430|USP17L7	137.6386226	2.731226948	0.676952525	4.034591566	5.47E-05	0.000949722
ENSG00000170312|CDK1	631.7068484	2.728036338	0.577743678	4.721880034	2.34E-06	9.22E-05
ENSG00000172733|PURG	198.5493626	2.727511892	0.729982686	3.73640628	0.000186669	0.0022887
ENSG00000101104|PABPC1L	647.1662445	2.727360435	0.443102084	6.155151451	7.50E-10	1.82E-07
ENSG00000196632|WNK3	918.2341113	2.727129657	0.562683579	4.846648738	1.26E-06	5.77E-05
ENSG00000237038|USP17L8	29.46328206	2.722106484	0.61667296	4.414181679	1.01E-05	0.000269381
ENSG00000221843|C2orf16	570.5492991	2.720043871	0.554167752	4.908340231	9.19E-07	4.63E-05
ENSG00000250510|GPR162	320.1000019	2.719604313	0.490004307	5.5501641	2.85E-08	3.36E-06
ENSG00000228203|RNF144A-AS1	158.5679029	2.717503651	0.807250567	3.366369455	0.000761646	0.006409865
ENSG00000272810|U91328.3	6.363105695	2.714103638	0.789249835	3.438839666	0.000584213	0.005265101
ENSG00000235829|TBCAP2	37.64672051	2.708019216	0.76744423	3.528620203	0.000417732	0.004138903
ENSG00000187730|GABRD	36.02638143	2.707817965	0.647316128	4.183146147	2.88E-05	0.000585706
ENSG00000156427|FGF18	160.1737588	2.707304328	0.677601315	3.99542366	6.46E-05	0.001074864
ENSG00000249158|PCDHA11	148.4845264	2.706923019	0.701215146	3.860331646	0.000113233	0.001587176
ENSG00000244563|AC006011.1	108.1687173	2.704095297	0.764237841	3.538290245	0.000402727	0.004027054
ENSG00000243173|RN7SL861P	11.29127678	2.704044436	0.679664283	3.978500126	6.94E-05	0.001125996
ENSG00000271659|AL161729.4	43.29066847	2.703385452	0.748921876	3.60970288	0.000306548	0.003298109
ENSG00000109265|KIAA1211	154.3872599	2.703322063	0.687474857	3.932248629	8.42E-05	0.001286693
ENSG00000158427|TMSB15B	142.027394	2.699628702	0.515072174	5.241262951	1.59E-07	1.26E-05
ENSG00000278637|HIST1H4A	314.262065	2.699611177	0.502296352	5.374538691	7.68E-08	7.28E-06
ENSG00000213170|SAR1AP2	22.29451896	2.698105297	0.78860148	3.421379955	0.000623042	0.005524475
ENSG00000237187|NR2F1-AS1	574.8382378	2.697896606	0.757018169	3.563846572	0.00036546	0.003744033
ENSG00000275379|HIST1H3I	430.4239227	2.697427821	0.730275585	3.693712179	0.000221004	0.002593969
ENSG00000125430|HS3ST3B1	693.300935	2.696946035	0.56003898	4.815639864	1.47E-06	6.44E-05
ENSG00000151067|CACNA1C	2583.757279	2.696785865	0.529908435	5.089154441	3.60E-07	2.25E-05
ENSG00000278520|MIR7851	3.535946337	2.690898836	0.66214442	4.063915297	4.83E-05	0.000865747
ENSG00000231290|APCDD1L-DT	105.0516198	2.690629615	0.673959344	3.992272884	6.54E-05	0.001082503
ENSG00000238113|LINC01410	361.3762898	2.689371926	0.526338058	5.109590472	3.23E-07	2.11E-05
ENSG00000113211|PCDHB6	175.1312567	2.685202494	0.519088271	5.172920764	2.30E-07	1.65E-05
ENSG00000187054|TMPRSS11A	79.27575595	2.683279906	0.677506422	3.960523206	7.48E-05	0.001186133
ENSG00000270497|BX322635.1	27.29299125	2.682216341	0.676899826	3.962501153	7.42E-05	0.001179348
ENSG00000196557|CACNA1H	1634.974054	2.675927127	0.574293226	4.659513652	3.17E-06	0.000116165
ENSG00000272808|AC015712.6	64.40365727	2.674847101	0.715884357	3.736423455	0.000186656	0.0022887
ENSG00000251652|AC092535.3	42.85050294	2.671012079	0.618250593	4.320274191	1.56E-05	0.000372958
ENSG00000125354|SEPT6	2692.207733	2.670167597	0.507509947	5.261310861	1.43E-07	1.16E-05
ENSG00000160801|PTH1R	592.8564403	2.669473568	0.597041783	4.471167087	7.78E-06	0.000223208
ENSG00000174740|PABPC5	402.4519441	2.668526705	0.642608082	4.152650397	3.29E-05	0.000653152
ENSG00000205129|C4orf47	50.0700192	2.666254815	0.481282077	5.539900493	3.03E-08	3.49E-06
ENSG00000279561|AL845472.1	394.3606298	2.664538019	0.564194585	4.722728811	2.33E-06	9.21E-05
ENSG00000141665|FBXO15	59.6196296	2.661682012	0.677501344	3.928674141	8.54E-05	0.001301177
ENSG00000136295|TTYH3	1902.91629	2.661402388	0.36231483	7.3455519	2.05E-13	1.63E-10
ENSG00000161888|SPC24	124.2260624	2.659223629	0.461172846	5.766219009	8.11E-09	1.21E-06
ENSG00000224729|PCOLCE-AS1	32.22221588	2.657549807	0.604098858	4.399196873	1.09E-05	0.000284237
ENSG00000113205|PCDHB3	538.0141592	2.656953086	0.561057484	4.735616517	2.18E-06	8.75E-05
ENSG00000171848|RRM2	327.2473818	2.656227949	0.564011876	4.709524854	2.48E-06	9.65E-05
ENSG00000254622|NAV2-AS4	129.8872961	2.655878973	0.770191823	3.44833442	0.000564055	0.00513168
ENSG00000197299|BLM	311.7340821	2.653644082	0.573264946	4.629001128	3.67E-06	0.000129096
ENSG00000111206|FOXM1	357.1391943	2.653565296	0.473552544	5.603528749	2.10E-08	2.58E-06
ENSG00000113262|GRM6	99.00076339	2.651029257	0.719983182	3.682071086	0.000231347	0.002695898
ENSG00000181218|HIST3H2A	235.622143	2.647762301	0.517671057	5.114758237	3.14E-07	2.08E-05
ENSG00000142611|PRDM16	363.719192	2.645951875	0.776093444	3.409321256	0.000651247	0.005720296
ENSG00000109805|NCAPG	466.3611781	2.644681022	0.400303855	6.606683864	3.93E-11	1.81E-08
ENSG00000110900|TSPAN11	818.819506	2.642881156	0.642907006	4.110829609	3.94E-05	0.00074509
ENSG00000242082|SLC5A4-AS1	22.67301784	2.636660322	0.629151585	4.19081885	2.78E-05	0.0005728
ENSG00000231612|AC104462.1	17.38953563	2.636156061	0.687889297	3.832238808	0.000126982	0.001726175
ENSG00000170837|GPR27	289.8110346	2.634260985	0.66169607	3.98107395	6.86E-05	0.001118891
ENSG00000122966|CIT	1235.847169	2.630306579	0.423597319	6.20945049	5.32E-10	1.37E-07
ENSG00000178031|ADAMTSL1	1156.599838	2.629699825	0.586127364	4.486567236	7.24E-06	0.000211885
ENSG00000205644|AC025186.1	64.39995236	2.629543991	0.698599508	3.764022104	0.000167202	0.002112374
ENSG00000109674|NEIL3	123.9627766	2.627655713	0.689901568	3.80874002	0.000139677	0.001850296
ENSG00000122778|KIAA1549	1403.125923	2.626891884	0.516159152	5.089306033	3.59E-07	2.25E-05
ENSG00000224594|RPL29P19	12.97823908	2.622896444	0.809450467	3.240342123	0.001193864	0.008903453
ENSG00000118557|PMFBP1	78.00949293	2.621955781	0.737062783	3.557303177	0.000374682	0.003814467
ENSG00000074047|GLI2	978.2774134	2.618069669	0.512027743	5.113140267	3.17E-07	2.09E-05
ENSG00000011426|ANLN	982.9770818	2.61710695	0.587214839	4.456813379	8.32E-06	0.000234347
ENSG00000158321|AUTS2	6548.931319	2.615523526	0.53970013	4.84625328	1.26E-06	5.77E-05
ENSG00000167771|RCOR2	296.7768863	2.615436855	0.549249235	4.761839779	1.92E-06	7.95E-05
ENSG00000134138|MEIS2	2619.521164	2.60889515	0.780223683	3.343778465	0.000826457	0.006809788
ENSG00000232687|RPL12P9	33.91763384	2.605467171	0.815020897	3.196810267	0.001389563	0.009987701
ENSG00000182771|GRID1	508.7840008	2.604996018	0.60583391	4.29985178	1.71E-05	0.000396353
ENSG00000198807|PAX9	227.8937911	2.604974454	0.670196274	3.886882929	0.00010154	0.001472404
ENSG00000138316|ADAMTS14	288.1752225	2.604225193	0.693891388	3.753073229	0.00017468	0.00217596
ENSG00000115414|FN1	95540.16206	2.603173069	0.648852165	4.011966373	6.02E-05	0.001022726
ENSG00000180616|SSTR2	251.9853708	2.60308415	0.524145795	4.966336037	6.82E-07	3.70E-05
ENSG00000169668|BCRP2	15.19103063	2.602692329	0.653729603	3.981297952	6.85E-05	0.001118891
ENSG00000213071|LPAL2	174.6108592	2.602472827	0.576219856	4.516458088	6.29E-06	0.000189882
ENSG00000226465|AL390198.1	41.83869056	2.60202351	0.772977333	3.366235202	0.000762017	0.006411542
ENSG00000006016|CRLF1	1802.029115	2.599501015	0.671207151	3.872874435	0.000107559	0.001528855
ENSG00000111664|GNB3	110.2737392	2.598886361	0.437852222	5.935533115	2.93E-09	5.32E-07
ENSG00000200832|SNORD114-4	36.26861594	2.598149204	0.749832674	3.464971978	0.000530287	0.004892327
ENSG00000196584|XRCC2	337.1940522	2.597694018	0.455064984	5.708402337	1.14E-08	1.57E-06
ENSG00000275340|FGD5P1	107.5670911	2.597363043	0.74672597	3.478334953	0.000504539	0.004720016
ENSG00000180730|SHISA2	4061.893917	2.596401039	0.775059719	3.349936752	0.0008083	0.006698445
ENSG00000111247|RAD51AP1	259.0604659	2.594704373	0.419729834	6.181844049	6.34E-10	1.58E-07
ENSG00000064309|CDON	4767.760379	2.591460646	0.650927642	3.98118082	6.86E-05	0.001118891
ENSG00000111432|FZD10	605.4946356	2.591442485	0.704951773	3.67605641	0.000236867	0.002746528
ENSG00000171208|NETO2	960.7199191	2.58446969	0.611204235	4.228487865	2.35E-05	0.000508087
ENSG00000082497|SERTAD4	1926.048257	2.583698998	0.623725383	4.142366289	3.44E-05	0.000673836
ENSG00000188517|COL25A1	672.4381031	2.583435333	0.761407103	3.39297509	0.000691379	0.005971772
ENSG00000158270|COLEC12	6466.799773	2.580149571	0.473711862	5.446664476	5.13E-08	5.20E-06
ENSG00000136542|GALNT5	413.6916789	2.576944181	0.770037883	3.346516112	0.000818339	0.006757408
ENSG00000066735|KIF26A	1538.624939	2.576764481	0.584307755	4.409944008	1.03E-05	0.000272781
ENSG00000224775|BRAFP1	84.77442227	2.572407752	0.588324954	4.372426722	1.23E-05	0.000312049
ENSG00000153012|LGI2	461.4824396	2.571947085	0.564417178	4.556819293	5.19E-06	0.000165664
ENSG00000157227|MMP14	8858.029714	2.571447147	0.351177532	7.322356677	2.44E-13	1.86E-10
ENSG00000107731|UNC5B	3035.46264	2.569714603	0.517500045	4.965631657	6.85E-07	3.70E-05
ENSG00000040608|RTN4R	207.2897181	2.569592455	0.557567274	4.608578327	4.05E-06	0.000138287
ENSG00000233822|HIST1H2BN	852.2341377	2.560462759	0.425146224	6.022546159	1.72E-09	3.49E-07
ENSG00000235778|AC130360.1	20.03728266	2.560314886	0.678435532	3.773851404	0.000160747	0.002050917
ENSG00000145908|ZNF300	1137.994305	2.559683586	0.564457115	4.534770703	5.77E-06	0.000178307
ENSG00000175697|GPR156	70.62419702	2.558061939	0.676685293	3.780283041	0.00015665	0.002008938
ENSG00000183598|HIST2H3D	283.8840035	2.556359422	0.720737977	3.546863777	0.000389846	0.003926082
ENSG00000140534|TICRR	384.5959947	2.555611919	0.510813378	5.003024648	5.64E-07	3.20E-05
ENSG00000149256|TENM4	2633.278036	2.549294375	0.598237217	4.261343663	2.03E-05	0.000454323
ENSG00000258806|OR11H7	7.218436134	2.548164459	0.786026723	3.241829297	0.001187651	0.008870724
ENSG00000254923|AC130366.1	94.24878645	2.546174838	0.712125537	3.575457842	0.000349616	0.003631474
ENSG00000231787|AC234782.2	9.777070571	2.544727554	0.728390195	3.493632355	0.000476497	0.004527389
ENSG00000175832|ETV4	437.8038566	2.543421806	0.548565017	4.63650019	3.54E-06	0.000125802
ENSG00000259275|AC087477.2	372.0626917	2.542902133	0.720037927	3.531622487	0.000413019	0.004100229
ENSG00000006118|TMEM132A	1000.068458	2.542589301	0.477666518	5.322938085	1.02E-07	8.96E-06
ENSG00000203811|HIST2H3C	723.4456439	2.541710814	0.618859027	4.107091769	4.01E-05	0.000754576
ENSG00000092051|JPH4	201.0951714	2.536503653	0.772034338	3.285480358	0.001018086	0.0079125
ENSG00000203852|HIST2H3A	690.0195224	2.535188545	0.619599715	4.091655441	4.28E-05	0.000793818
ENSG00000275793|RIMBP3	47.20518989	2.534365403	0.656732589	3.859052291	0.000113828	0.001593117
ENSG00000108852|MPP2	448.4079593	2.527174657	0.598108538	4.225277679	2.39E-05	0.000513014
ENSG00000147180|ZNF711	1965.851519	2.524386699	0.551597717	4.576499538	4.73E-06	0.000154506
ENSG00000220744|RPL5P18	47.15468236	2.523952692	0.69737957	3.619195056	0.000295521	0.003208671
ENSG00000196183|RPS2P4	4.286885543	2.520779412	0.664648659	3.79264951	0.000149048	0.001935881
ENSG00000134057|CCNB1	554.5775713	2.518140428	0.431186892	5.840020829	5.22E-09	8.37E-07
ENSG00000198901|PRC1	558.3915836	2.515106775	0.488474525	5.148900606	2.62E-07	1.80E-05
ENSG00000237963|AL441964.1	13.7056352	2.512312132	0.594339769	4.227063816	2.37E-05	0.000509546
ENSG00000237353|PATE4	61.7609859	2.510822954	0.613038234	4.095703684	4.21E-05	0.000783569
ENSG00000141582|CBX4	1148.874806	2.51069383	0.476191656	5.272443983	1.35E-07	1.11E-05
ENSG00000196562|SULF2	5960.077133	2.510038395	0.469421505	5.34708863	8.94E-08	8.15E-06
ENSG00000207146|RF00019	43.24273516	2.508598875	0.692552367	3.622251534	0.00029205	0.00317837
ENSG00000204791|SMPD5	58.90018316	2.505251037	0.506098251	4.950127826	7.42E-07	3.92E-05
ENSG00000278828|HIST1H3H	618.4434234	2.503452113	0.597305192	4.19124452	2.77E-05	0.000572357
ENSG00000150471|ADGRL3	2665.526059	2.494346592	0.695322699	3.587322252	0.000334091	0.003502338
ENSG00000225216|AC007362.1	158.0801718	2.49228405	0.631677486	3.945500839	7.96E-05	0.001241424
ENSG00000244332|AL138759.1	75.69967497	2.489682804	0.755564548	3.295129201	0.000983764	0.007746258
ENSG00000249167|SEMA6A-AS2	9.152610378	2.487836703	0.715626168	3.476447359	0.000508104	0.004743869
ENSG00000274290|HIST1H2BE	413.5278113	2.487139235	0.548080573	4.537908032	5.68E-06	0.000176552
ENSG00000073670|ADAM11	111.8086425	2.486788597	0.570481132	4.359107527	1.31E-05	0.000328533
ENSG00000120457|KCNJ5	502.7408348	2.48545085	0.624438419	3.980297776	6.88E-05	0.001120172
ENSG00000075618|FSCN1	3051.019426	2.484323637	0.321926624	7.717049326	1.19E-14	1.48E-11
ENSG00000239704|CDRT4	183.7261153	2.483870488	0.772477095	3.215461667	0.001302349	0.00949965
ENSG00000068489|PRR11	240.8702779	2.482666744	0.405392961	6.12409929	9.12E-10	2.12E-07
ENSG00000203648|AC007618.1	12.89965399	2.482339605	0.760315012	3.264883064	0.001095093	0.008352959
ENSG00000112655|PTK7	2578.616794	2.482266171	0.614248774	4.041141431	5.32E-05	0.000931801
ENSG00000180340|FZD2	311.8162753	2.481452769	0.486697377	5.09855382	3.42E-07	2.18E-05
ENSG00000119969|HELLS	1110.706541	2.476137678	0.466940083	5.30290238	1.14E-07	9.68E-06
ENSG00000249112|AC112196.1	115.19682	2.473106978	0.598364204	4.133113184	3.58E-05	0.00069162
ENSG00000250208|FZD10-DT	428.1576184	2.47217931	0.715353411	3.455885262	0.000548489	0.005014467
ENSG00000179431|FJX1	376.2460383	2.471948433	0.600074054	4.119405627	3.80E-05	0.000722645
ENSG00000259343|TMC3-AS1	141.211306	2.471531159	0.629322809	3.927286798	8.59E-05	0.001306041
ENSG00000134901|KDELC1	456.0609801	2.46867483	0.298914969	8.258786227	1.47E-16	3.93E-13
ENSG00000113368|LMNB1	870.6437133	2.464171944	0.458373794	5.375900581	7.62E-08	7.25E-06
ENSG00000063180|CA11	758.6746254	2.463737286	0.567606637	4.340571669	1.42E-05	0.000349973
ENSG00000089685|BIRC5	148.7679423	2.463218271	0.660623729	3.728625181	0.000192527	0.002345144
ENSG00000134874|DZIP1	2131.417259	2.462197484	0.380159053	6.476756154	9.37E-11	3.40E-08
ENSG00000121381|TAS2R9	11.60588559	2.455634564	0.702746822	3.494337487	0.00047524	0.004521734
ENSG00000139618|BRCA2	993.10689	2.454597923	0.49574463	4.951335377	7.37E-07	3.91E-05
ENSG00000115226|FNDC4	233.1691691	2.454029491	0.510080046	4.811067423	1.50E-06	6.56E-05
ENSG00000175063|UBE2C	255.3704393	2.45306026	0.701841916	3.495174915	0.000473751	0.004511177
ENSG00000181444|ZNF467	327.2757569	2.452559409	0.674368691	3.636822765	0.000276022	0.003059152
ENSG00000174705|SH3PXD2B	2111.968521	2.451526091	0.37824094	6.481387478	9.09E-11	3.33E-08
ENSG00000183570|PCBP3	93.95633861	2.451369848	0.705113048	3.476562877	0.000507885	0.00474301
ENSG00000182492|BGN	3525.607006	2.45104653	0.614506775	3.988640372	6.65E-05	0.00109485
ENSG00000065328|MCM10	182.5227731	2.450177868	0.526254627	4.655879001	3.23E-06	0.000117428
ENSG00000087116|ADAMTS2	2380.151904	2.447947541	0.531164819	4.608640208	4.05E-06	0.000138287
ENSG00000184956|MUC6	132.6227351	2.446819584	0.697120554	3.509894481	0.000448285	0.004344885
ENSG00000278674|ELOA3B	145.022973	2.44422319	0.532584676	4.589360716	4.45E-06	0.000148399
ENSG00000227170|AF178030.1	303.058022	2.44225663	0.576255825	4.23814654	2.25E-05	0.000493166
ENSG00000145386|CCNA2	539.9814478	2.441810123	0.44089425	5.538312467	3.05E-08	3.51E-06
ENSG00000122952|ZWINT	310.7816771	2.439811602	0.622117461	3.921786087	8.79E-05	0.00132637
ENSG00000277701|AC159540.2	915.9407056	2.438055543	0.49048539	4.970699624	6.67E-07	3.65E-05
ENSG00000178732|GP5	22.39439575	2.436601259	0.60264116	4.043204184	5.27E-05	0.000926678
ENSG00000229751|AC044781.1	46.36898883	2.435428977	0.5554505	4.38460129	1.16E-05	0.000299369
ENSG00000285948|AC123768.5	25.13904667	2.43523229	0.523539983	4.651473373	3.30E-06	0.000119039
ENSG00000099256|PRTFDC1	486.7356569	2.431857762	0.449139732	5.414479257	6.15E-08	6.06E-06
ENSG00000156509|FBXO43	39.99746993	2.429400555	0.583833792	4.161116723	3.17E-05	0.000632254
ENSG00000229267|AC016708.1	113.5693029	2.429287828	0.631955496	3.844080544	0.000121005	0.001669203
ENSG00000266709|AC005224.4	123.1161956	2.427892175	0.652373198	3.721630783	0.00019794	0.002393903
ENSG00000140557|ST8SIA2	220.8511569	2.425622603	0.714852367	3.393179789	0.000690863	0.005968901
ENSG00000095397|WHRN	361.9784237	2.425509873	0.616322456	3.935455942	8.30E-05	0.001276483
ENSG00000102384|CENPI	264.5773663	2.424847081	0.396686983	6.112746785	9.79E-10	2.25E-07
ENSG00000261135|AL137802.2	25.25938611	2.421921876	0.6876597	3.521977331	0.000428341	0.00421275
ENSG00000122728|TAF1L	9.499535602	2.420459769	0.713308052	3.393288163	0.000690589	0.005968901
ENSG00000163132|MSX1	266.7945979	2.417413747	0.582391774	4.150837725	3.31E-05	0.000656562
ENSG00000259155|AL591767.3	21.00735073	2.415811906	0.718157499	3.363902641	0.000768486	0.006448559
ENSG00000171847|FAM90A1	120.0858298	2.415686403	0.472523387	5.112310772	3.18E-07	2.09E-05
ENSG00000115266|APC2	175.7511644	2.414639903	0.616655676	3.915702064	9.01E-05	0.001351689
ENSG00000111665|CDCA3	190.6263713	2.413498257	0.626904837	3.849863828	0.000118184	0.001636345
ENSG00000183092|BEGAIN	152.7733193	2.413079684	0.635091246	3.79957951	0.000144942	0.001897701
ENSG00000110881|ASIC1	112.3282438	2.411619761	0.458161629	5.263687761	1.41E-07	1.15E-05
ENSG00000229115|AL390774.1	5.128010364	2.411581675	0.752531645	3.204624936	0.001352386	0.009786341
ENSG00000228623|ZNF883	383.8112415	2.407437697	0.569450296	4.227652022	2.36E-05	0.000508802
ENSG00000279912|AC068448.1	46.95720414	2.406868813	0.693555423	3.470333782	0.000519812	0.004824263
ENSG00000283930|AL117339.5	107.1305467	2.401713766	0.744079272	3.227765987	0.00124761	0.009195466
ENSG00000259364|AC013356.3	7.152782796	2.400981357	0.641754733	3.741275653	0.000183089	0.0022559
ENSG00000196739|COL27A1	3806.994523	2.40088228	0.470880972	5.09870312	3.42E-07	2.18E-05
ENSG00000277925|RF00024	3341.82918	2.399929013	0.607060823	3.953358415	7.71E-05	0.00121144
ENSG00000140488|CELF6	195.5261594	2.399130211	0.617749029	3.883664885	0.000102894	0.001484281
ENSG00000182916|TCEAL7	450.8698756	2.396770176	0.657403469	3.645813095	0.000266548	0.002986021
ENSG00000164109|MAD2L1	432.9101034	2.396604685	0.471840677	5.079266796	3.79E-07	2.35E-05
ENSG00000136378|ADAMTS7	518.4513882	2.394366931	0.44597443	5.368843521	7.92E-08	7.42E-06
ENSG00000144792|ZNF660	713.0671515	2.390078574	0.511761565	4.670297138	3.01E-06	0.000111211
ENSG00000072571|HMMR	289.5112354	2.388102962	0.434443302	5.496926647	3.86E-08	4.14E-06
ENSG00000149927|DOC2A	40.24277387	2.386659469	0.734280446	3.250337771	0.00115268	0.00867364
ENSG00000108001|EBF3	3503.003952	2.385719167	0.629136265	3.792054757	0.000149406	0.001937975
ENSG00000184160|ADRA2C	238.9380408	2.380294416	0.59824054	3.978825001	6.93E-05	0.001125173
ENSG00000061337|LZTS1	521.9619447	2.379168669	0.539196723	4.412431618	1.02E-05	0.000270428
ENSG00000117632|STMN1	2962.466647	2.376853975	0.332663849	7.144912155	9.01E-13	6.32E-10
ENSG00000228065|LINC01515	812.088193	2.376570977	0.452977866	5.246549898	1.55E-07	1.23E-05
ENSG00000051341|POLQ	536.377332	2.375236409	0.617415924	3.847060496	0.000119543	0.001650866
ENSG00000244486|SCARF2	548.6107961	2.372564694	0.366874116	6.466972158	1.00E-10	3.59E-08
ENSG00000187801|ZFP69B	199.769354	2.371986676	0.544454952	4.356626142	1.32E-05	0.000331593
ENSG00000183337|BCOR	7707.218726	2.370648429	0.53612065	4.421856218	9.79E-06	0.000263367
ENSG00000273107|AL512598.1	12.32697513	2.37003289	0.726637664	3.261643327	0.001107684	0.008423222
ENSG00000278878|CU638689.1	13.16934344	2.369819985	0.719150271	3.295305698	0.000983147	0.007745621
ENSG00000099953|MMP11	224.4463536	2.368540009	0.547239626	4.328158811	1.50E-05	0.000363345
ENSG00000118402|ELOVL4	160.0359649	2.36840683	0.659721845	3.590008194	0.000330668	0.003477172
ENSG00000230606|AC092683.1	1611.481165	2.368284753	0.499366897	4.742574586	2.11E-06	8.58E-05
ENSG00000112852|PCDHB2	419.8158248	2.365206039	0.486098561	4.865692331	1.14E-06	5.41E-05
ENSG00000072071|ADGRL1	1841.41147	2.364225489	0.542436151	4.358532304	1.31E-05	0.000329076
ENSG00000164294|GPX8	947.5073381	2.363167535	0.387949959	6.091423594	1.12E-09	2.51E-07
ENSG00000187260|WDR86	285.8390756	2.362393515	0.496995506	4.753349851	2.00E-06	8.23E-05
ENSG00000271314|AL161729.2	109.2373238	2.362000995	0.72292469	3.267284999	0.001085843	0.008301333
ENSG00000183791|ELOA3	99.30726516	2.358990215	0.546485648	4.316655384	1.58E-05	0.000377431
ENSG00000147536|GINS4	141.5295981	2.358453501	0.486231945	4.850470076	1.23E-06	5.71E-05
ENSG00000184156|KCNQ3	204.7008111	2.3531426	0.619849648	3.79631191	0.000146865	0.001915647
ENSG00000187122|SLIT1	310.8031236	2.34839641	0.651916939	3.602293898	0.000315421	0.003367048
ENSG00000137265|IRF4	470.8278016	2.348236718	0.702860464	3.340971411	0.000834858	0.006868289
ENSG00000226472|AC008013.1	45.28031425	2.345172853	0.512640157	4.574695956	4.77E-06	0.0001553
ENSG00000124813|RUNX2	935.5789296	2.343701568	0.501444074	4.673904211	2.96E-06	0.000109812
ENSG00000206880|RNU6-1310P	4.006799057	2.335360388	0.624382203	3.740273792	0.00018382	0.002261929
ENSG00000071539|TRIP13	188.3399714	2.333552163	0.522580437	4.465441104	7.99E-06	0.000226979
ENSG00000223652|AC106786.1	19.61743766	2.332462533	0.627483907	3.717167098	0.000201469	0.002427957
ENSG00000271265|AL355297.3	16.26276652	2.328059187	0.684312664	3.402040193	0.000668848	0.005826974
ENSG00000239617|AC073610.1	17.72987597	2.327581601	0.726307475	3.204678019	0.001352136	0.009786341
ENSG00000101003|GINS1	376.0743515	2.323974813	0.640966407	3.625735746	0.00028814	0.003146811
ENSG00000267745|AC060766.7	154.1691481	2.320225415	0.666089256	3.483355112	0.000495171	0.00465685
ENSG00000165194|PCDH19	1170.702803	2.319742199	0.705911074	3.286167742	0.001015605	0.007904719
ENSG00000130508|PXDN	5625.747847	2.319284335	0.47218337	4.911829774	9.02E-07	4.57E-05
ENSG00000143631|FLG	945.5799011	2.313990404	0.521448709	4.437618439	9.10E-06	0.000251147
ENSG00000147100|SLC16A2	1433.067954	2.313228031	0.422051515	5.480913931	4.23E-08	4.41E-06
ENSG00000178187|ZNF454	224.0620448	2.31278649	0.611425977	3.782610777	0.000155192	0.001992972
ENSG00000100162|CENPM	74.4183764	2.310411344	0.719720753	3.210149678	0.001326659	0.009635068
ENSG00000105011|ASF1B	144.9850844	2.310006012	0.496701776	4.650690059	3.31E-06	0.000119039
ENSG00000249465|RBMXP4	23.65813087	2.309813794	0.674292004	3.425539351	0.00061358	0.005460001
ENSG00000237975|FLG-AS1	246.5386495	2.308435375	0.531579522	4.342596503	1.41E-05	0.000347449
ENSG00000183246|RIMBP3C	28.602244	2.306555004	0.649851688	3.549356027	0.000386175	0.003902775
ENSG00000181544|FANCB	238.2297082	2.30596477	0.482167447	4.782497832	1.73E-06	7.35E-05
ENSG00000236058|RPL17P36	27.01923076	2.30327914	0.386898441	5.953187962	2.63E-09	4.94E-07
ENSG00000271155|AL161729.1	190.4032798	2.302414311	0.684548292	3.363406696	0.000769869	0.006457257
ENSG00000272312|AL133255.1	17.12330711	2.298670648	0.718183161	3.200674665	0.001371062	0.009881324
ENSG00000228340|MIR646HG	131.2074035	2.29402792	0.654813828	3.503328462	0.000459482	0.004420087
ENSG00000139971|ARMH4	1201.037011	2.291494098	0.390825811	5.863210755	4.54E-09	7.48E-07
ENSG00000257880|AC078789.1	17.7030882	2.288915737	0.674808573	3.39194822	0.000693976	0.005987281
ENSG00000088325|TPX2	885.1202537	2.288710401	0.402954035	5.679829956	1.35E-08	1.79E-06
ENSG00000171094|ALK	533.2470764	2.287282087	0.65021405	3.517737102	0.000435243	0.004260461
ENSG00000205090|TMEM240	43.82341914	2.285069366	0.538468754	4.243643381	2.20E-05	0.000482752
ENSG00000172986|GXYLT2	1576.541817	2.281644313	0.510905949	4.46587932	7.97E-06	0.000226979
ENSG00000152377|SPOCK1	2847.262523	2.281056239	0.528739218	4.314142327	1.60E-05	0.000379331
ENSG00000262096|PCDHB19P	208.9192572	2.280273207	0.449376258	5.074307255	3.89E-07	2.40E-05
ENSG00000246877|DNM1P35	25.43305214	2.275295399	0.651275972	3.493596413	0.000476561	0.004527389
ENSG00000182732|RGS6	564.4304049	2.275189762	0.594071298	3.8298261	0.000128234	0.001739393
ENSG00000135502|SLC26A10	185.1165411	2.2723352	0.549136244	4.138017156	3.50E-05	0.000681786
ENSG00000119042|SATB2	838.1577626	2.272199568	0.474668908	4.786914684	1.69E-06	7.24E-05
ENSG00000176170|SPHK1	522.988414	2.271995362	0.526227486	4.31751557	1.58E-05	0.000376443
ENSG00000197409|HIST1H3D	657.8335087	2.271526233	0.636186932	3.570532681	0.000356256	0.003678983
ENSG00000157456|CCNB2	328.5452702	2.269681194	0.527521371	4.302538849	1.69E-05	0.000393774
ENSG00000083857|FAT1	23053.43266	2.268447786	0.542593967	4.180746421	2.91E-05	0.000590459
ENSG00000155761|SPAG17	473.9663167	2.267074229	0.669859055	3.384404842	0.000713327	0.006109122
ENSG00000270557|AC013731.1	52.69133478	2.266851078	0.647449765	3.50119994	0.000463168	0.004437666
ENSG00000178662|CSRNP3	1319.225671	2.266515314	0.537123656	4.219727221	2.45E-05	0.000522503
ENSG00000215386|MIR99AHG	3019.763636	2.266263688	0.703170977	3.222919836	0.001268911	0.009309303
ENSG00000110811|P3H3	801.20052	2.264842814	0.275662409	8.21600166	2.10E-16	4.96E-13
ENSG00000132821|VSTM2L	91.55090387	2.264822159	0.689326427	3.285558294	0.001017805	0.007911956
ENSG00000235590|GNAS-AS1	85.90510748	2.263296906	0.63313831	3.574727468	0.000350593	0.003638594
ENSG00000234345|AC234782.3	56.74651611	2.262842522	0.447575071	5.055783198	4.29E-07	2.59E-05
ENSG00000064300|NGFR	1480.676625	2.261110102	0.674134344	3.354094212	0.000796252	0.006629336
ENSG00000134222|PSRC1	170.8859809	2.260911034	0.460148292	4.913440019	8.95E-07	4.55E-05
ENSG00000152253|SPC25	86.97688456	2.257125741	0.665623687	3.390993719	0.000696397	0.006004015
ENSG00000204262|COL5A2	15512.9051	2.255547192	0.543356843	4.151134234	3.31E-05	0.000656448
ENSG00000135119|RNFT2	77.91180052	2.254363666	0.443720545	5.080593379	3.76E-07	2.34E-05
ENSG00000139880|CDH24	451.0878736	2.253500964	0.445123383	5.062643413	4.13E-07	2.52E-05
ENSG00000085840|ORC1	130.4783147	2.251280471	0.625275633	3.600460907	0.000317654	0.003383213
ENSG00000061656|SPAG4	133.9606713	2.247282098	0.566233126	3.968828377	7.22E-05	0.001154858
ENSG00000123975|CKS2	471.291488	2.244213131	0.499565363	4.492331325	7.04E-06	0.000207938
ENSG00000102098|SCML2	375.3990286	2.244003698	0.526832006	4.25942933	2.05E-05	0.000457138
ENSG00000255211|AC130365.1	14.59347904	2.242032027	0.573604294	3.908673717	9.28E-05	0.001378051
ENSG00000142731|PLK4	372.9586975	2.241140471	0.547154144	4.095994694	4.20E-05	0.00078311
ENSG00000259969|AL049838.1	131.3781038	2.239745734	0.379182912	5.906768643	3.49E-09	6.09E-07
ENSG00000164045|CDC25A	174.9291732	2.238919763	0.454114596	4.930296856	8.21E-07	4.27E-05
ENSG00000143520|FLG2	156.158269	2.237991788	0.429538269	5.210226776	1.89E-07	1.42E-05
ENSG00000107821|KAZALD1	977.0608107	2.237939135	0.686586794	3.259513806	0.001116033	0.008466511
ENSG00000285734|AC005414.1	52.26777141	2.234607435	0.568490885	3.93077091	8.47E-05	0.001293041
ENSG00000174599|TRAM1L1	268.2754408	2.233945609	0.638367052	3.499468842	0.000466186	0.004461388
ENSG00000145685|LHFPL2	4536.585685	2.232923169	0.531639313	4.200071582	2.67E-05	0.000556016
ENSG00000276868|AL353626.2	36.64250454	2.230070246	0.51350465	4.342843337	1.41E-05	0.000347373
ENSG00000176788|BASP1	1177.332208	2.228732047	0.597549014	3.729789517	0.00019164	0.002336618
ENSG00000141696|P3H4	738.7131873	2.228427981	0.288677019	7.71945057	1.17E-14	1.48E-11
ENSG00000273203|AC006946.2	146.4601738	2.227389236	0.67596794	3.295110765	0.000983829	0.007746258
ENSG00000065320|NTN1	1122.757987	2.226124061	0.583368676	3.815981478	0.000135643	0.00181227
ENSG00000128652|HOXD3	359.6597539	2.222831865	0.651807711	3.410257087	0.000649017	0.005707408
ENSG00000280219|AC093908.1	1025.136227	2.215077094	0.518995004	4.268012366	1.97E-05	0.00044422
ENSG00000235244|DANT2	601.8877071	2.213999604	0.554483438	3.99290484	6.53E-05	0.001081056
ENSG00000094804|CDC6	262.6355828	2.21206262	0.525320903	4.210878741	2.54E-05	0.000537289
ENSG00000285555|AC005293.1	173.2800166	2.211221383	0.577486379	3.829045091	0.000128641	0.001743024
ENSG00000285205|AL121612.2	62.86655352	2.209359156	0.653717691	3.379683902	0.000725692	0.006182282
ENSG00000236125|USP17L4	25.9403049	2.207659042	0.528254896	4.179154906	2.93E-05	0.000593814
ENSG00000223443|USP17L2	122.2893154	2.207339746	0.626409719	3.523795495	0.000425412	0.004189461
ENSG00000284308|C2orf81	87.46253546	2.20612802	0.417022808	5.290185516	1.22E-07	1.02E-05
ENSG00000188185|LINC00265	243.139958	2.20001553	0.456566596	4.81860817	1.45E-06	6.36E-05
ENSG00000175264|CHST1	468.1096526	2.198424402	0.617506497	3.560164004	0.000370623	0.003787591
ENSG00000144488|ESPNL	76.24358455	2.190166838	0.590170334	3.711075787	0.00020638	0.002470418
ENSG00000214185|XPOTP1	73.63733885	2.183917174	0.656072644	3.328773412	0.000872293	0.007073524
ENSG00000236398|TAS2R39	24.9347772	2.180202825	0.607706761	3.587590208	0.000333748	0.003501504
ENSG00000138336|TET1	3481.057516	2.179970012	0.42154017	5.171440746	2.32E-07	1.66E-05
ENSG00000144730|IL17RD	2233.932701	2.178728539	0.621534768	3.505400907	0.00045592	0.00439723
ENSG00000164114|MAP9	1210.371538	2.176387562	0.513808583	4.235794488	2.28E-05	0.000495682
ENSG00000140525|FANCI	1026.24494	2.174802785	0.474873326	4.579753513	4.66E-06	0.000152923
ENSG00000105655|ISYNA1	960.579766	2.17420847	0.404413625	5.376199846	7.61E-08	7.25E-06
ENSG00000176720|BOK	1240.365652	2.172573957	0.577685196	3.760826785	0.000169353	0.002129585
ENSG00000197457|STMN3	940.2362817	2.171394285	0.46927549	4.627120598	3.71E-06	0.000129785
ENSG00000128536|CDHR3	403.0051369	2.170167713	0.499272599	4.346658957	1.38E-05	0.000342662
ENSG00000177839|PCDHB9	353.1887375	2.169671334	0.457975342	4.737528718	2.16E-06	8.71E-05
ENSG00000162068|NTN3	82.85092593	2.169306917	0.546404109	3.970151179	7.18E-05	0.001152903
ENSG00000184254|ALDH1A3	3360.634287	2.167241718	0.544879721	3.97746812	6.97E-05	0.00112769
ENSG00000130224|LRCH2	1089.844319	2.162865621	0.616864067	3.506227284	0.000454507	0.004385863
ENSG00000168916|ZNF608	4750.852642	2.161347684	0.427880327	5.051290162	4.39E-07	2.63E-05
ENSG00000200309|RF00019	4.585359401	2.160197886	0.590903145	3.655756287	0.000256425	0.002903068
ENSG00000207051|SNORA27	22.87575986	2.158008102	0.555085722	3.887702412	0.000101198	0.001470867
ENSG00000257225|AC079601.1	86.8423356	2.156528252	0.537624646	4.011215384	6.04E-05	0.001025054
ENSG00000182013|PNMA8A	894.0094048	2.152201769	0.522211421	4.121322674	3.77E-05	0.000717752
ENSG00000198354|DCAF12L2	65.03977964	2.151782089	0.66638779	3.229023884	0.001242135	0.009164149
ENSG00000274847|MAFIP	55.45799186	2.149999367	0.609446407	3.5277907	0.000419043	0.004145282
ENSG00000146858|ZC3HAV1L	481.148005	2.145657655	0.390212044	5.498696639	3.83E-08	4.11E-06
ENSG00000188060|RAB42	168.1039053	2.144959033	0.625268297	3.430461842	0.000602555	0.00538754
ENSG00000119630|PGF	874.5298119	2.140814212	0.615913482	3.475835933	0.000509264	0.004752323
ENSG00000260428|SCX	503.7338642	2.139910885	0.665812135	3.213986009	0.001309061	0.009535582
ENSG00000255438|AL354813.1	80.55500728	2.139497069	0.537049584	3.983798021	6.78E-05	0.001112022
ENSG00000225914|TSBP1-AS1	208.8777318	2.139253178	0.648273359	3.299924559	0.000967108	0.007648277
ENSG00000177990|DPY19L2	1079.048724	2.136559602	0.556432362	3.839747197	0.000123161	0.00169083
ENSG00000130270|ATP8B3	55.05120934	2.136448811	0.630659095	3.387644496	0.000704956	0.006058244
ENSG00000196220|SRGAP3	1969.629246	2.135262117	0.48677227	4.386573044	1.15E-05	0.000297901
ENSG00000196476|C20orf96	192.5926082	2.133377026	0.378255377	5.640044155	1.70E-08	2.15E-06
ENSG00000155660|PDIA4	4950.157417	2.133140547	0.388993283	5.483746475	4.16E-08	4.38E-06
ENSG00000123473|STIL	384.6899246	2.123795005	0.401609957	5.288203068	1.24E-07	1.03E-05
ENSG00000229422|AL512625.2	129.0901957	2.122337165	0.653833858	3.245988468	0.001170436	0.008770175
ENSG00000239920|AC104389.4	75.36849575	2.122030584	0.583536964	3.636497283	0.000276371	0.003061296
ENSG00000160360|GPSM1	855.5053776	2.120606654	0.489756624	4.329919288	1.49E-05	0.000361392
ENSG00000231729|ARHGEF9-IT1	22.30800577	2.119762522	0.540535138	3.921599859	8.80E-05	0.00132647
ENSG00000213432|RPL17P34	64.7161222	2.114366126	0.559243357	3.780762168	0.000156349	0.002006452
ENSG00000120327|PCDHB14	1043.151776	2.111421267	0.413219635	5.109682813	3.23E-07	2.11E-05
ENSG00000138161|CUZD1	104.8276407	2.109607486	0.547840159	3.850771896	0.000117746	0.001631469
ENSG00000243444|PALM2	273.5315714	2.109204535	0.466699681	4.519404282	6.20E-06	0.000187866
ENSG00000272711|AC019069.1	60.19605927	2.1088737	0.518608682	4.06640647	4.77E-05	0.000859316
ENSG00000224488|SAMM50P1	63.76012924	2.103138384	0.36780894	5.718018657	1.08E-08	1.51E-06
ENSG00000225327|USP17L3	26.29825234	2.101658395	0.559714594	3.754875107	0.000173428	0.00216614
ENSG00000233030|AC243772.2	71.99665066	2.099439292	0.434807624	4.828432561	1.38E-06	6.15E-05
ENSG00000084731|KIF3C	626.8143032	2.097774475	0.412790721	5.081932239	3.74E-07	2.33E-05
ENSG00000285804|AC093218.1	52.40117387	2.095301152	0.642829352	3.259498255	0.001116095	0.008466511
ENSG00000175344|CHRNA7	264.6820905	2.093128394	0.471619582	4.438171086	9.07E-06	0.000251046
ENSG00000067445|TRO	921.276334	2.090712001	0.407601014	5.129310115	2.91E-07	1.95E-05
ENSG00000144395|CCDC150	204.552884	2.090064996	0.386406516	5.408979691	6.34E-08	6.24E-06
ENSG00000198768|APCDD1L	221.0362139	2.089045809	0.579879258	3.602553084	0.000315107	0.003366575
ENSG00000188321|ZNF559	1425.680811	2.088162681	0.320733216	6.510590658	7.49E-11	2.86E-08
ENSG00000221866|PLXNA4	1274.637791	2.087608243	0.589030203	3.54414465	0.000393889	0.003962528
ENSG00000188483|IER5L	634.3279498	2.087306045	0.379337951	5.502497281	3.74E-08	4.06E-06
ENSG00000135951|TSGA10	820.9332713	2.087138711	0.539017114	3.872119559	0.000107893	0.001530688
ENSG00000164611|PTTG1	246.855639	2.085835264	0.638402129	3.267274919	0.001085882	0.008301333
ENSG00000151640|DPYSL4	171.54936	2.084865894	0.650059186	3.207193958	0.001340366	0.009710639
ENSG00000262943|ALOX12P2	407.1168261	2.084589269	0.590505203	3.530179343	0.000415278	0.00411677
ENSG00000097046|CDC7	497.0560816	2.083000858	0.592801606	3.513824588	0.000441704	0.004307914
ENSG00000181458|TMEM45A	412.9882405	2.082726205	0.536285363	3.883615603	0.000102915	0.001484281
ENSG00000121318|TAS2R10	81.64891164	2.080388888	0.605066522	3.438281265	0.000585419	0.005273429
ENSG00000100968|NFATC4	1653.016995	2.080307729	0.437037322	4.760023052	1.94E-06	8.01E-05
ENSG00000248553|OR52H2P	38.84201861	2.080006539	0.605436934	3.435546171	0.000591361	0.005315547
ENSG00000196081|ZNF724	295.5419354	2.07951907	0.353734469	5.878757239	4.13E-09	6.96E-07
ENSG00000149571|KIRREL3	87.40939794	2.079417516	0.59944186	3.468922767	0.00052255	0.004841257
ENSG00000212240|RNU6-930P	4.488551214	2.079248203	0.621636798	3.344795884	0.000823431	0.006792219
ENSG00000267605|AC016590.1	127.6253143	2.07824626	0.569452045	3.649554479	0.000262696	0.002955483
ENSG00000278456|AC015712.7	69.2950792	2.077775563	0.627217474	3.312687625	0.000924041	0.007396881
ENSG00000169255|B3GALNT1	1416.835107	2.077258465	0.604905246	3.434022894	0.000594694	0.00533512
ENSG00000160207|HSF2BP	60.33885773	2.075573351	0.5911019	3.511363018	0.000445815	0.004331057
ENSG00000215146|BX322639.1	604.9625383	2.075534626	0.431628401	4.808614588	1.52E-06	6.62E-05
ENSG00000154096|THY1	1669.613134	2.074772381	0.619260357	3.350404004	0.000806938	0.006690121
ENSG00000198554|WDHD1	807.8704197	2.074591227	0.349995534	5.927479143	3.08E-09	5.53E-07
ENSG00000116106|EPHA4	4059.069875	2.070162064	0.517211171	4.002547081	6.27E-05	0.001053316
ENSG00000102057|KCND1	91.77834609	2.069711616	0.601470761	3.441084336	0.000579388	0.005232969
ENSG00000279936|AC008806.1	28.87619379	2.06578539	0.60566961	3.410746316	0.000647853	0.005698518
ENSG00000132535|DLG4	787.0909225	2.065445913	0.360886231	5.723260513	1.04E-08	1.48E-06
ENSG00000166153|DEPDC4	51.72474467	2.063931383	0.488509442	4.224956996	2.39E-05	0.000513155
ENSG00000171310|CHST11	1107.261281	2.062132672	0.589935961	3.495519532	0.00047314	0.004509491
ENSG00000267547|AC060766.4	53.80355083	2.062093637	0.52685142	3.913994648	9.08E-05	0.001358563
ENSG00000101888|NXT2	821.490171	2.05925428	0.50413448	4.08473207	4.41E-05	0.000812224
ENSG00000275377|MIR1299	36.97031871	2.056893965	0.391860159	5.249051012	1.53E-07	1.22E-05
ENSG00000124635|HIST1H2BJ	675.3112148	2.055949977	0.419115938	4.905444511	9.32E-07	4.69E-05
ENSG00000203814|HIST2H2BF	2042.189021	2.051980931	0.430752145	4.763716107	1.90E-06	7.89E-05
ENSG00000149050|ZNF214	373.8665138	2.051836395	0.438069008	4.683820034	2.82E-06	0.000105791
ENSG00000104081|BMF	1440.83373	2.05166749	0.495364023	4.141736978	3.45E-05	0.00067498
ENSG00000144369|FAM171B	1786.098929	2.046069956	0.339941162	6.018894404	1.76E-09	3.55E-07
ENSG00000120254|MTHFD1L	571.5010187	2.04557291	0.557105412	3.671787901	0.00024086	0.002782855
ENSG00000146350|TBC1D32	1379.077991	2.045146684	0.443029332	4.616278285	3.91E-06	0.000134607
ENSG00000167371|PRRT2	426.9342594	2.044903955	0.559261835	3.656433937	0.000255748	0.002901361
ENSG00000115457|IGFBP2	2277.972234	2.04431413	0.582563423	3.509170073	0.000449507	0.004352223
ENSG00000272168|CASC15	1346.136645	2.043694947	0.490716835	4.164713334	3.12E-05	0.000623538
ENSG00000177732|SOX12	579.9735824	2.040641925	0.36081372	5.655666102	1.55E-08	2.00E-06
ENSG00000268747|AC022432.1	5.897377705	2.040403546	0.548397151	3.72066766	0.000198697	0.002400737
ENSG00000258017|AC011603.2	179.8164076	2.037841999	0.48274433	4.221369099	2.43E-05	0.000519602
ENSG00000256663|AC112777.1	48.98845274	2.037544445	0.554924317	3.671751955	0.000240893	0.002782855
ENSG00000185480|PARPBP	263.4724273	2.036865733	0.414833164	4.910084121	9.10E-07	4.60E-05
ENSG00000256651|AC006518.1	77.42354854	2.03542582	0.512773907	3.969441095	7.20E-05	0.001154317
ENSG00000240755|ERLEC1P1	20.91659857	2.034906512	0.629401268	3.233082958	0.00122462	0.009056373
ENSG00000254602|AP000662.1	70.41334905	2.033106529	0.604452859	3.363548537	0.000769473	0.006455388
ENSG00000228109|MELTF-AS1	52.00086458	2.032144326	0.557841897	3.642867874	0.000269617	0.003003448
ENSG00000275005|AL354950.1	68.82207259	2.031789789	0.555019254	3.6607555	0.000251473	0.002866098
ENSG00000230320|BEND7P1	31.00905655	2.030961747	0.458838315	4.426312454	9.59E-06	0.000259742
ENSG00000166813|KIF7	502.8969765	2.027827627	0.344590677	5.884743154	3.99E-09	6.77E-07
ENSG00000146670|CDCA5	148.0955141	2.027329872	0.416158245	4.871535999	1.11E-06	5.28E-05
ENSG00000102302|FGD1	799.6482889	2.026419648	0.36255874	5.589217477	2.28E-08	2.77E-06
ENSG00000102383|ZDHHC15	641.6552037	2.024669346	0.373664885	5.418409457	6.01E-08	5.96E-06
ENSG00000170835|CEL	62.24578387	2.023821136	0.543218191	3.725613706	0.000194841	0.002362545
ENSG00000100228|RAB36	219.762369	2.022157584	0.568710628	3.55568805	0.000376991	0.003830677
ENSG00000169992|NLGN2	825.1743386	2.020370525	0.418866743	4.823420717	1.41E-06	6.26E-05
ENSG00000131188|PRR7	80.8267599	2.018411264	0.548929126	3.676997935	0.000235995	0.002739813
ENSG00000162004|CCDC78	68.98728231	2.01743365	0.572827658	3.521885897	0.000428489	0.004213095
ENSG00000187987|ZSCAN23	377.9844609	2.015787564	0.497378038	4.052827847	5.06E-05	0.000897799
ENSG00000124772|CPNE5	87.17830167	2.010748722	0.479187687	4.196161082	2.71E-05	0.000563824
ENSG00000256025|CACNA1C-AS4	105.7521179	2.009894006	0.474986024	4.231480304	2.32E-05	0.000503409
ENSG00000125398|SOX9	1078.44763	2.009724188	0.453384939	4.432710522	9.31E-06	0.00025485
ENSG00000136052|SLC41A2	696.1526342	2.008986491	0.458191003	4.384604847	1.16E-05	0.000299369
ENSG00000236449|AC010894.3	225.7450771	2.00770948	0.45398891	4.422375605	9.76E-06	0.000263304
ENSG00000111799|COL12A1	16280.95084	2.00706641	0.583169933	3.441649331	0.000578179	0.005227104
ENSG00000127564|PKMYT1	76.95496716	2.006411806	0.515267395	3.893923478	9.86E-05	0.001442606
ENSG00000147117|ZNF157	43.88899727	1.995446155	0.607197759	3.286320026	0.001015056	0.007903738
ENSG00000206181|ELOA2	84.43843159	1.994380322	0.500976726	3.980983979	6.86E-05	0.001118891
ENSG00000204314|PRRT1	74.09905567	1.994338449	0.480477499	4.150742653	3.31E-05	0.000656562
ENSG00000227583|RPS3AP37	48.34045029	1.994251083	0.476355572	4.18647582	2.83E-05	0.000580028
ENSG00000262503|AC027763.1	90.36282234	1.993084488	0.547096676	3.643020651	0.000269457	0.003003315
ENSG00000136449|MYCBPAP	111.0663524	1.988073166	0.482468765	4.12062564	3.78E-05	0.000719194
ENSG00000146001|PCDHB18P	241.7459135	1.987114651	0.460319515	4.316816009	1.58E-05	0.000377397
ENSG00000269892|AC125494.2	33.71960059	1.985062771	0.529624599	3.74805622	0.00017821	0.002211097
ENSG00000180938|ZNF572	243.1475408	1.985031575	0.439844049	4.513034969	6.39E-06	0.00019235
ENSG00000173258|ZNF483	1437.303153	1.984174293	0.49708855	3.991591225	6.56E-05	0.00108466
ENSG00000133740|E2F5	573.0892296	1.983497452	0.415381231	4.775125367	1.80E-06	7.56E-05
ENSG00000161800|RACGAP1	1071.583059	1.981924791	0.360741269	5.494033987	3.93E-08	4.17E-06
ENSG00000264296|AC090666.1	15.33100423	1.981869482	0.47759897	4.149651923	3.33E-05	0.000658267
ENSG00000106333|PCOLCE	3101.393665	1.980030804	0.450864537	4.391631277	1.13E-05	0.000291931
ENSG00000185920|PTCH1	2934.538231	1.979041779	0.557725859	3.548413163	0.00038756	0.003911487
ENSG00000247809|NR2F2-AS1	897.8727666	1.977375229	0.613588162	3.222642401	0.00127014	0.009315607
ENSG00000269486|ERVK9-11	141.7010797	1.976475388	0.568494843	3.476681296	0.000507661	0.004742101
ENSG00000197479|PCDHB11	519.3930533	1.976334494	0.506085459	3.905139849	9.42E-05	0.001393662
ENSG00000247746|USP51	390.4820344	1.976207459	0.408630596	4.836171045	1.32E-06	6.00E-05
ENSG00000166681|BEX3	2526.924234	1.975955115	0.447220277	4.418303945	9.95E-06	0.000266198
ENSG00000260400|AL513534.1	357.7935123	1.973878924	0.418236803	4.719524701	2.36E-06	9.30E-05
ENSG00000259583|AC015712.2	811.739865	1.96857258	0.429493928	4.583470105	4.57E-06	0.000151293
ENSG00000164087|POC1A	120.1759129	1.967064946	0.399690134	4.921474854	8.59E-07	4.40E-05
ENSG00000129946|SHC2	746.3865477	1.965567699	0.548238454	3.585242307	0.000336765	0.00352284
ENSG00000135314|KHDC1	153.3583458	1.962331361	0.415855447	4.71878239	2.37E-06	9.31E-05
ENSG00000152952|PLOD2	2148.760047	1.96232501	0.341851265	5.740288862	9.45E-09	1.36E-06
ENSG00000172244|C5orf34	224.693196	1.961557081	0.396969776	4.941326009	7.76E-07	4.07E-05
ENSG00000092470|WDR76	467.048056	1.960612535	0.438606046	4.470099199	7.82E-06	0.000223621
ENSG00000261801|LOXL1-AS1	103.1447584	1.96044943	0.491088941	3.992045566	6.55E-05	0.001083062
ENSG00000285595|AC105114.2	72.38610999	1.959210141	0.608430251	3.220106394	0.00128143	0.00937742
ENSG00000274744|ELOA3D	55.99376476	1.956422829	0.499839192	3.914104494	9.07E-05	0.001358563
ENSG00000205838|TTC23L	63.26129307	1.955708362	0.599168139	3.264039316	0.001098359	0.008368474
ENSG00000261716|AC239868.1	1242.059327	1.953697584	0.387993778	5.035383803	4.77E-07	2.83E-05
ENSG00000267053|AC012617.1	106.0837583	1.948351222	0.595912298	3.269526788	0.001077275	0.008246966
ENSG00000130827|PLXNA3	1991.671029	1.948241625	0.367357458	5.303394777	1.14E-07	9.68E-06
ENSG00000221829|FANCG	604.0637642	1.946329162	0.297877977	6.533981397	6.40E-11	2.49E-08
ENSG00000272568|AC005162.3	165.6842973	1.938887664	0.592936235	3.269976684	0.001075563	0.00824099
ENSG00000091136|LAMB1	14296.99412	1.933620312	0.340659996	5.676100314	1.38E-08	1.82E-06
ENSG00000116157|GPX7	718.7099294	1.931203729	0.490223185	3.939437767	8.17E-05	0.001264254
ENSG00000153802|TMPRSS11D	160.3721302	1.929967057	0.384323787	5.021721588	5.12E-07	2.97E-05
ENSG00000165802|NSMF	1480.142763	1.928918017	0.421980849	4.571103223	4.85E-06	0.000157438
ENSG00000226084|AC113935.1	1225.994728	1.92530276	0.362348699	5.313397747	1.08E-07	9.33E-06
ENSG00000090971|NAT14	164.6380639	1.924685375	0.443871418	4.336132708	1.45E-05	0.000353849
ENSG00000173077|DEC1	19.65143896	1.923923418	0.598858235	3.212652523	0.001315153	0.009572501
ENSG00000110400|NECTIN1	896.3748261	1.923277583	0.588859209	3.266107677	0.001090368	0.008328815
ENSG00000284634|AC092821.3	152.4335531	1.923112849	0.572327361	3.360162349	0.000778967	0.006517484
ENSG00000271147|ARMCX5-GPRASP2	519.6297324	1.92304983	0.388344698	4.951914725	7.35E-07	3.91E-05
ENSG00000271327|AC010201.2	161.6102581	1.915609689	0.581519132	3.294147319	0.000987207	0.007758453
ENSG00000226174|TEX22	60.5254279	1.913863605	0.487719481	3.924107362	8.71E-05	0.001317914
ENSG00000111602|TIMELESS	886.8845554	1.910788926	0.302100119	6.325018783	2.53E-10	7.51E-08
ENSG00000164845|FAM86FP	45.11067691	1.908856386	0.523768247	3.644467564	0.000267946	0.002996526
ENSG00000267648|AC060766.5	74.59073813	1.904884159	0.48605318	3.919085891	8.89E-05	0.001337683
ENSG00000285035|AC091057.7	19.15834269	1.901995374	0.57286485	3.32014676	0.000899701	0.00725017
ENSG00000254535|PABPC4L	426.5456585	1.89889298	0.401549476	4.728914103	2.26E-06	8.98E-05
ENSG00000269959|SPACA6P-AS	56.37224376	1.898420286	0.55386078	3.427612778	0.000608913	0.005423638
ENSG00000186767|SPIN4	545.2203644	1.896706831	0.414424036	4.576729785	4.72E-06	0.000154471
ENSG00000256742|AC145422.1	33.74942233	1.895012626	0.543721473	3.485263537	0.000491653	0.00463075
ENSG00000161103|AC008132.1	7.732073756	1.893714788	0.544481692	3.478013707	0.000505144	0.004724494
ENSG00000275714|HIST1H3A	348.1385559	1.892739718	0.558990342	3.385997174	0.000709201	0.006079811
ENSG00000104723|TUSC3	2571.781897	1.892555915	0.456840515	4.14270594	3.43E-05	0.000673192
ENSG00000251600|AC139713.2	306.5221776	1.892446854	0.448847043	4.216239995	2.48E-05	0.000528531
ENSG00000226711|FAM66C	351.7022044	1.892382068	0.403741965	4.687107688	2.77E-06	0.000104632
ENSG00000164038|SLC9B2	627.9646031	1.891918696	0.389013278	4.863378198	1.15E-06	5.44E-05
ENSG00000107833|NPM3	418.4835412	1.891769085	0.288715037	6.552374624	5.66E-11	2.26E-08
ENSG00000154920|EME1	97.36001357	1.891640732	0.460676177	4.106226516	4.02E-05	0.000756363
ENSG00000135052|GOLM1	3031.700891	1.891257796	0.336826014	5.614939819	1.97E-08	2.43E-06
ENSG00000014914|MTMR11	907.8954524	1.889947214	0.427620198	4.419686494	9.88E-06	0.000264881
ENSG00000139182|CLSTN3	1148.073013	1.888236634	0.383577204	4.922702949	8.54E-07	4.39E-05
ENSG00000251456|AC113398.2	162.860843	1.888175571	0.572379141	3.298819675	0.000970923	0.00767033
ENSG00000185112|FAM43A	989.6597759	1.887504252	0.544753612	3.464876985	0.000530474	0.004892848
ENSG00000054392|HHAT	818.077293	1.886366953	0.510573426	3.69460465	0.000220229	0.002587222
ENSG00000278886|AC087821.1	46.62241696	1.88281026	0.497895286	3.781538634	0.000155862	0.002000889
ENSG00000163535|SGO2	458.91858	1.881637146	0.331457184	5.67686336	1.37E-08	1.82E-06
ENSG00000163507|CIP2A	473.7664218	1.879589799	0.284069415	6.616656702	3.67E-11	1.72E-08
ENSG00000054598|FOXC1	845.1888471	1.879426145	0.463956143	4.050870272	5.10E-05	0.000904057
ENSG00000139438|FAM222A	338.6265121	1.878811106	0.553973905	3.391515538	0.000695072	0.005993976
ENSG00000227660|UST-AS1	62.04557008	1.877010221	0.54448795	3.447294329	0.000566231	0.005150097
ENSG00000134853|PDGFRA	14531.64863	1.876385984	0.401102492	4.678071123	2.90E-06	0.00010804
ENSG00000103494|RPGRIP1L	1042.264578	1.875879697	0.317395973	5.910218964	3.42E-09	6.02E-07
ENSG00000099625|CBARP	104.1145186	1.87580345	0.578024824	3.245195316	0.001173701	0.008792878
ENSG00000201772|SNORA5C	168.9350584	1.875402895	0.453797689	4.132684989	3.59E-05	0.000692339
ENSG00000156011|PSD3	5463.835113	1.875328867	0.409453138	4.580081798	4.65E-06	0.000152923
ENSG00000117385|P3H1	1154.6449	1.874378437	0.253221522	7.402129264	1.34E-13	1.09E-10
ENSG00000244018|RPL35P6	35.00602142	1.872705447	0.534735476	3.502115589	0.000461579	0.004427821
ENSG00000244716|BX679664.3	2420.404887	1.87160844	0.365620986	5.118985267	3.07E-07	2.05E-05
ENSG00000167123|CERCAM	2092.501334	1.871600251	0.53683905	3.486334033	0.000489689	0.00461924
ENSG00000143429|LSP1P4	344.0621385	1.871490407	0.346588555	5.399746698	6.67E-08	6.51E-06
ENSG00000262691|AC040160.1	73.46831246	1.870874291	0.576717256	3.244006089	0.001178612	0.008819068
ENSG00000189337|KAZN	1014.444789	1.870426004	0.566592888	3.301181576	0.000962786	0.007628616
ENSG00000167554|ZNF610	324.3678191	1.868341142	0.437861129	4.266971919	1.98E-05	0.000445681
ENSG00000136040|PLXNC1	3833.941689	1.867438819	0.535362872	3.488173943	0.000486332	0.004596661
ENSG00000046653|GPM6B	1954.099919	1.865769036	0.47968852	3.889542816	0.000100433	0.001463741
ENSG00000197959|DNM3	1435.885156	1.865764521	0.460725144	4.049626002	5.13E-05	0.000906996
ENSG00000136193|SCRN1	3513.207928	1.861978265	0.537275463	3.465593341	0.000529063	0.004885859
ENSG00000184445|KNTC1	2624.178074	1.861957992	0.364558763	5.107428975	3.27E-07	2.12E-05
ENSG00000186871|ERCC6L	332.8691401	1.861124555	0.407208332	4.570448118	4.87E-06	0.00015771
ENSG00000078124|ACER3	604.6743967	1.859167862	0.388876133	4.780874169	1.75E-06	7.39E-05
ENSG00000139372|TDG	1074.764557	1.859043684	0.230411804	8.068352625	7.13E-16	1.48E-12
ENSG00000170004|CHD3	8406.30516	1.856843777	0.370619538	5.010107641	5.44E-07	3.11E-05
ENSG00000165821|SALL2	603.9898201	1.8547458	0.356314898	5.205355743	1.94E-07	1.44E-05
ENSG00000247950|SEC24B-AS1	89.90285889	1.848838158	0.543592497	3.401147311	0.000671037	0.005840596
ENSG00000250802|ZBED3-AS1	627.4293322	1.848704332	0.37981386	4.86739566	1.13E-06	5.37E-05
ENSG00000276417|AC092111.2	153.0753785	1.848111	0.408944084	4.519226646	6.21E-06	0.000187871
ENSG00000197903|HIST1H2BK	1939.380888	1.846509075	0.475023927	3.887191718	0.000101411	0.001472404
ENSG00000073792|IGF2BP2	720.1728266	1.844641862	0.517809955	3.562391655	0.000367492	0.003759698
ENSG00000146215|CRIP3	33.31418942	1.843238309	0.552054933	3.338867564	0.000841207	0.006908354
ENSG00000234060|EDDM3CP	34.06475155	1.841877111	0.561407726	3.280818959	0.001035062	0.008005784
ENSG00000155875|SAXO1	105.0147362	1.841233132	0.481411443	3.824655935	0.000130955	0.001764775
ENSG00000215374|FAM66B	247.4754115	1.841201748	0.413245159	4.455470819	8.37E-06	0.000235373
ENSG00000234255|AC012370.2	20.46040216	1.840983556	0.477128181	3.858467454	0.0001141	0.001594633
ENSG00000177542|SLC25A22	356.3638261	1.839883895	0.394685318	4.661647675	3.14E-06	0.000115192
ENSG00000275553|ELOA3C	73.9376294	1.835521147	0.466402388	3.935488312	8.30E-05	0.001276483
ENSG00000263813|MIR3679	6.363104091	1.829682627	0.569163297	3.214688363	0.001305862	0.009519704
ENSG00000255867|DENND5B-AS1	39.37681892	1.82888811	0.515292188	3.549225374	0.000386366	0.003903657
ENSG00000203760|CENPW	85.48660045	1.825361503	0.398922514	4.575729468	4.75E-06	0.00015494
ENSG00000141519|CCDC40	211.3629797	1.823551395	0.49533503	3.681450505	0.000231911	0.002699945
ENSG00000188610|FAM72B	59.75065698	1.820585955	0.544545304	3.343314032	0.000827842	0.006819569
ENSG00000147799|ARHGAP39	239.8388058	1.819739464	0.410612914	4.431763833	9.35E-06	0.000255784
ENSG00000231952|DPY19L1P2	50.72639165	1.819429621	0.46766184	3.890481247	0.000100046	0.00145866
ENSG00000232677|LINC00665	715.4568608	1.818710236	0.505482446	3.59796913	0.000320712	0.003406013
ENSG00000250651|PABPC1P7	32.9718607	1.81630086	0.463237318	3.920886311	8.82E-05	0.001328797
ENSG00000044459|CNTLN	2316.515566	1.814882081	0.302141971	6.006719536	1.89E-09	3.74E-07
ENSG00000196912|ANKRD36B	4659.183837	1.813830387	0.378064039	4.797680283	1.61E-06	6.92E-05
ENSG00000188153|COL4A5	8680.060332	1.812979905	0.48652976	3.726349455	0.000194273	0.002357192
ENSG00000239887|C1orf226	248.8651606	1.812259421	0.404671754	4.478344247	7.52E-06	0.000217655
ENSG00000278705|HIST1H4B	1061.491662	1.810411339	0.383498782	4.720774681	2.35E-06	9.26E-05
ENSG00000213185|FAM24B	71.88335527	1.809889422	0.536490558	3.373571809	0.000741997	0.006285536
ENSG00000249244|AC110373.1	56.82097751	1.809764857	0.371104453	4.876699383	1.08E-06	5.17E-05
ENSG00000169100|SLC25A6	9350.866406	1.80934254	0.338778173	5.340788404	9.25E-08	8.34E-06
ENSG00000284906|AC091057.6	107.5687261	1.808133231	0.388731647	4.651366171	3.30E-06	0.000119039
ENSG00000246627|CACNA1C-AS1	33.9305202	1.807560507	0.532409205	3.395058708	0.000686139	0.005938858
ENSG00000188158|NHS	1063.673977	1.806895716	0.511080687	3.535441197	0.000407095	0.004054789
ENSG00000162944|RFTN2	1315.18815	1.806218025	0.514352277	3.511636105	0.000445357	0.00432886
ENSG00000265681|RPL17	9825.168838	1.804243731	0.353785245	5.099827529	3.40E-07	2.18E-05
ENSG00000178718|RPP25	521.9061945	1.803467588	0.556875292	3.238548406	0.001201396	0.00893945
ENSG00000173852|DPY19L1	2167.483923	1.802937644	0.340210636	5.299474665	1.16E-07	9.84E-06
ENSG00000214424|FAM149B1P1	11.4437774	1.802021537	0.509457209	3.537140129	0.000404485	0.004040609
ENSG00000125510|OPRL1	70.85557082	1.801819886	0.535554757	3.364398993	0.000767106	0.006439378
ENSG00000188290|HES4	336.0415945	1.801361469	0.532697305	3.381585476	0.000720688	0.006152428
ENSG00000226010|AL355852.1	74.16072462	1.800436237	0.424825192	4.238063723	2.25E-05	0.000493166
ENSG00000144554|FANCD2	621.4183845	1.799231829	0.529804843	3.396027526	0.000683715	0.005923363
ENSG00000254565|MTND2P26	25.6047229	1.795440593	0.528100064	3.399811353	0.000674324	0.005863745
ENSG00000175505|CLCF1	122.8427696	1.794196194	0.354883855	5.055727867	4.29E-07	2.59E-05
ENSG00000128298|BAIAP2L2	33.98136478	1.792379915	0.510050867	3.51411993	0.000441214	0.004305374
ENSG00000184985|SORCS2	687.3634053	1.791759845	0.458257746	3.909939026	9.23E-05	0.001376067
ENSG00000099284|H2AFY2	1070.047846	1.790553967	0.387518521	4.620563589	3.83E-06	0.00013259
ENSG00000279355|AGPAT4-IT1	126.224712	1.790257921	0.382663199	4.678416751	2.89E-06	0.000107966
ENSG00000276649|AL117335.1	101.2552397	1.789692826	0.384855152	4.650302375	3.31E-06	0.000119039
ENSG00000260296|AC095057.3	178.8113665	1.789290347	0.42303231	4.229677747	2.34E-05	0.000506039
ENSG00000260455|NBAT1	177.6651527	1.78927251	0.450795563	3.969144015	7.21E-05	0.001154317
ENSG00000136811|ODF2	1638.520699	1.78870053	0.288509691	6.199793587	5.65E-10	1.45E-07
ENSG00000215493|AC007731.1	244.2718929	1.788561272	0.409129088	4.371630678	1.23E-05	0.000312977
ENSG00000283064|AL353759.1	210.0244739	1.788436879	0.539380449	3.315724334	0.000914059	0.007328832
ENSG00000229852|AC019205.1	314.5902207	1.787812513	0.460840543	3.879460131	0.000104689	0.001500603
ENSG00000149554|CHEK1	312.3431246	1.78778456	0.404530349	4.419407753	9.90E-06	0.000265033
ENSG00000267102|AC060766.1	163.4043772	1.784298862	0.376119949	4.743962304	2.10E-06	8.56E-05
ENSG00000247796|AC008966.1	131.1303685	1.783914785	0.312882762	5.701543838	1.19E-08	1.63E-06
ENSG00000019549|SNAI2	1641.328556	1.782723862	0.40770761	4.372554786	1.23E-05	0.000312049
ENSG00000166845|C18orf54	312.619895	1.781088823	0.339874794	5.240426345	1.60E-07	1.26E-05
ENSG00000228158|TLE1P1	29.05076419	1.77807833	0.499639819	3.558720224	0.000372666	0.003802389
ENSG00000108797|CNTNAP1	1142.079515	1.776865569	0.410369533	4.32991591	1.49E-05	0.000361392
ENSG00000121211|MND1	63.81982121	1.775667353	0.457852902	3.878248548	0.000105211	0.001505009
ENSG00000104093|DMXL2	6906.493086	1.775462735	0.383098093	4.634485961	3.58E-06	0.000126552
ENSG00000187741|FANCA	305.9276085	1.772706228	0.456588359	3.882504214	0.000103386	0.001487986
ENSG00000273294|C1QTNF3-AMACR	51.18909663	1.7711993	0.530442906	3.339095085	0.000840518	0.006905732
ENSG00000184270|HIST2H2AB	440.5744883	1.77066426	0.502440419	3.524127824	0.000424879	0.004187519
ENSG00000198673|FAM19A2	309.0132001	1.769145445	0.473637233	3.735233051	0.000187541	0.002297857
ENSG00000264207|AC239868.2	89.57635205	1.769041856	0.440774247	4.013487332	5.98E-05	0.001017542
ENSG00000188157|AGRN	3303.904346	1.764959504	0.457567349	3.857267145	0.000114662	0.001600599
ENSG00000139675|HNRNPA1L2	437.4857073	1.764392303	0.438551183	4.023230059	5.74E-05	0.000982594
ENSG00000236015|AC011290.2	81.800309	1.764185229	0.419183109	4.20862671	2.57E-05	0.000540806
ENSG00000112029|FBXO5	369.750263	1.761119485	0.345535752	5.096779344	3.45E-07	2.19E-05
ENSG00000275017|AL353748.2	116.4183689	1.756341164	0.411165696	4.271614056	1.94E-05	0.000439677
ENSG00000231206|HNRNPA1P25	21.15518239	1.752762698	0.512684091	3.41879674	0.000628987	0.005566624
ENSG00000233401|PRKAR1AP1	35.73185503	1.752466507	0.494612527	3.543109832	0.000395438	0.003972765
ENSG00000115738|ID2	2154.323785	1.751860102	0.506731614	3.45717546	0.000545869	0.004992961
ENSG00000275367|AC092111.1	301.8288463	1.751216137	0.411549611	4.255176266	2.09E-05	0.000463426
ENSG00000134504|KCTD1	1241.567271	1.748764298	0.522817224	3.344886544	0.000823162	0.006791498
ENSG00000114923|SLC4A3	272.6115873	1.748594877	0.414930482	4.214187563	2.51E-05	0.000531846
ENSG00000072133|RPS6KA6	827.8742973	1.748330222	0.502277721	3.480803842	0.000499911	0.004685962
ENSG00000143845|ETNK2	273.7746597	1.747564403	0.458443434	3.811952086	0.000137874	0.00183028
ENSG00000173950|XXYLT1	665.6452086	1.746337411	0.377553035	4.625409545	3.74E-06	0.000130617
ENSG00000198707|CEP290	4004.833647	1.745597158	0.294919186	5.918899965	3.24E-09	5.74E-07
ENSG00000138400|MDH1B	99.02244376	1.744947123	0.444132047	3.928892623	8.53E-05	0.001300525
ENSG00000120328|PCDHB12	429.9652294	1.740881345	0.461954219	3.768514871	0.000164222	0.002088129
ENSG00000142303|ADAMTS10	940.4222929	1.739877986	0.367494956	4.734426842	2.20E-06	8.79E-05
ENSG00000201512|SNORA71C	17.22155976	1.73892424	0.489675912	3.551173736	0.000383517	0.003885372
ENSG00000101871|MID1	1988.099699	1.738697266	0.487890391	3.563704674	0.000365657	0.003745032
ENSG00000141391|PRELID3A	113.6959991	1.736589478	0.4278747	4.058640249	4.94E-05	0.000879904
ENSG00000059573|ALDH18A1	2491.248405	1.73601765	0.369456609	4.698840426	2.62E-06	0.000100627
ENSG00000232931|LINC00342	871.8462328	1.735801917	0.37709712	4.60306331	4.16E-06	0.000141356
ENSG00000244586|WNT5A-AS1	83.91689403	1.734981547	0.473088175	3.667353445	0.000245074	0.002816354
ENSG00000160957|RECQL4	305.6823754	1.734608741	0.357724794	4.849003401	1.24E-06	5.71E-05
ENSG00000169258|GPRIN1	67.16987647	1.732403518	0.469112917	3.692935018	0.000221681	0.002601095
ENSG00000224578|HNRNPA1P48	325.4092359	1.732092277	0.344671716	5.025339177	5.03E-07	2.93E-05
ENSG00000166851|PLK1	193.1008398	1.731286054	0.371146852	4.66469282	3.09E-06	0.000113723
ENSG00000240720|LRRD1	48.35370064	1.731190263	0.498520714	3.472654622	0.000515338	0.004794645
ENSG00000255036|STRA6LP	658.9739143	1.730745704	0.467195402	3.704543531	0.000211772	0.002516422
ENSG00000258316|KLF17P1	24.44571338	1.729752323	0.491921946	3.516314602	0.000437582	0.004277755
ENSG00000238186|AL603839.2	9.474136491	1.729036228	0.48072825	3.596701935	0.000322277	0.003412945
ENSG00000164953|TMEM67	851.9268179	1.728634168	0.377888168	4.57445963	4.77E-06	0.00015534
ENSG00000149257|SERPINH1	5451.126108	1.728359445	0.305804478	5.651844779	1.59E-08	2.04E-06
ENSG00000181007|ZFP82	707.3144211	1.725018386	0.292648703	5.89450208	3.76E-09	6.50E-07
ENSG00000198908|BHLHB9	747.9549634	1.724816177	0.539192713	3.198886292	0.001379596	0.009932925
ENSG00000152127|MGAT5	3725.057803	1.723692883	0.304059859	5.668926147	1.44E-08	1.88E-06
ENSG00000231646|FSIP2-AS1	62.5789935	1.722688372	0.525675561	3.277094276	0.001048813	0.008084081
ENSG00000105948|TTC26	455.4111254	1.720015111	0.262522641	6.551873398	5.68E-11	2.26E-08
ENSG00000185306|C12orf56	41.62667757	1.719798733	0.476529202	3.609010161	0.000307368	0.003302781
ENSG00000126970|ZC4H2	485.6875492	1.718511232	0.446620453	3.84781131	0.000119178	0.001647841
ENSG00000203321|C9orf41-AS1	33.59588825	1.718432113	0.489892059	3.507777031	0.000451868	0.004368111
ENSG00000152763|WDR78	395.1730141	1.714959746	0.457248076	3.750611182	0.000176404	0.002194514
ENSG00000121410|A1BG	80.26782148	1.713913851	0.507122233	3.379685879	0.000725687	0.006182282
ENSG00000006042|TMEM98	1485.900203	1.712592842	0.473566387	3.616373312	0.000298759	0.003235029
ENSG00000260209|AP000842.3	32.46519943	1.711250602	0.502467601	3.405693423	0.000659962	0.005772432
ENSG00000233966|UBE2SP1	43.32758923	1.710521286	0.43963285	3.890794984	9.99E-05	0.001457344
ENSG00000100479|POLE2	235.8814519	1.709178908	0.352689124	4.846134428	1.26E-06	5.77E-05
ENSG00000184867|ARMCX2	1778.742512	1.709040819	0.2595114	6.585609813	4.53E-11	2.02E-08
ENSG00000138587|MNS1	287.8717395	1.707724669	0.452575937	3.77334394	0.000161074	0.002054394
ENSG00000204387|C6orf48	2685.786477	1.706823214	0.360078841	4.740137493	2.14E-06	8.65E-05
ENSG00000143515|ATP8B2	2417.24091	1.706434698	0.274103699	6.225507742	4.80E-10	1.29E-07
ENSG00000150967|ABCB9	273.108774	1.706360548	0.425777559	4.007633824	6.13E-05	0.00103613
ENSG00000228879|AL591848.1	19.41071842	1.704527501	0.452174351	3.769624473	0.000163493	0.002080992
ENSG00000160949|TONSL	310.2866627	1.704120546	0.396160911	4.301586799	1.70E-05	0.000394486
ENSG00000237940|LINC01238	108.3640424	1.703622709	0.513158966	3.319873217	0.000900583	0.0072554
ENSG00000215105|TTC3P1	1314.459097	1.703025567	0.395611755	4.304790099	1.67E-05	0.000391011
ENSG00000166598|HSP90B1	18691.31524	1.702726151	0.363729638	4.681296136	2.85E-06	0.000106567
ENSG00000165244|ZNF367	383.808017	1.700896481	0.346018282	4.915626048	8.85E-07	4.51E-05
ENSG00000168778|TCTN2	551.8249917	1.700284671	0.41446226	4.102387199	4.09E-05	0.000766997
ENSG00000261051|AC107021.2	65.85077941	1.699882019	0.43581295	3.900485331	9.60E-05	0.001413458
ENSG00000196381|ZNF781	323.1440358	1.697798973	0.429124673	3.956423578	7.61E-05	0.001202288
ENSG00000166881|NEMP1	1753.581893	1.69770288	0.316634252	5.361715827	8.24E-08	7.67E-06
ENSG00000207383|RF00019	5.525189366	1.697462131	0.515515735	3.292745532	0.000992142	0.007786952
ENSG00000237172|B3GNT9	581.9331172	1.697434328	0.380228928	4.464242999	8.04E-06	0.000227734
ENSG00000250506|CDK3	73.08039761	1.696435711	0.521741411	3.251487566	0.001148028	0.008652566
ENSG00000269190|FBXO17	636.6001801	1.695365041	0.469290462	3.612613465	0.000303126	0.003271297
ENSG00000106080|FKBP14	1589.525374	1.692804481	0.316606159	5.346719989	8.96E-08	8.15E-06
ENSG00000120322|PCDHB8	121.0294	1.692106033	0.453947173	3.727539534	0.000193358	0.002351089
ENSG00000125962|ARMCX5	769.769646	1.691743289	0.44677347	3.786579558	0.000152735	0.001970221
ENSG00000136010|ALDH1L2	1363.218723	1.687619545	0.412095185	4.095217817	4.22E-05	0.000784432
ENSG00000166997|CNPY4	625.2905216	1.687583266	0.276029703	6.113774172	9.73E-10	2.25E-07
ENSG00000071575|TRIB2	3220.720612	1.68747917	0.346516577	4.869836776	1.12E-06	5.32E-05
ENSG00000212664|AC064799.1	94.8870332	1.686179423	0.404386652	4.169720772	3.05E-05	0.000613937
ENSG00000248222|AC011389.1	307.5363853	1.684298148	0.474461635	3.549914314	0.000385357	0.003899779
ENSG00000156802|ATAD2	1945.053797	1.683985917	0.366720776	4.59201121	4.39E-06	0.000147143
ENSG00000143387|CTSK	3288.02104	1.680684097	0.430952256	3.899931077	9.62E-05	0.001415582
ENSG00000135931|ARMC9	718.7489062	1.679418035	0.352373543	4.766016257	1.88E-06	7.83E-05
ENSG00000228010|AC073343.2	30.97292497	1.6788413	0.414365915	4.051591209	5.09E-05	0.000902131
ENSG00000251136|AF117829.1	1804.161425	1.677718423	0.362581004	4.627154773	3.71E-06	0.000129785
ENSG00000273890|AC034102.8	19.59132883	1.675035981	0.517928914	3.234104014	0.00122025	0.009028041
ENSG00000135414|GDF11	1344.740486	1.67458156	0.332770537	5.032241063	4.85E-07	2.85E-05
ENSG00000232573|RPL3P4	1702.788359	1.673748686	0.441108642	3.794413726	0.000147993	0.001926998
ENSG00000269069|AC007842.1	269.2006701	1.672958907	0.274590961	6.092549083	1.11E-09	2.50E-07
ENSG00000160191|PDE9A	602.2263077	1.671400993	0.478170223	3.495410031	0.000473334	0.004509491
ENSG00000138182|KIF20B	1100.645581	1.669994915	0.360964493	4.626479744	3.72E-06	0.000130065
ENSG00000106477|CEP41	421.1861702	1.668814495	0.395848748	4.215788235	2.49E-05	0.000529096
ENSG00000137563|GGH	412.0304656	1.665742168	0.470188903	3.542708382	0.00039604	0.003977748
ENSG00000231064|AC234582.1	106.5767343	1.66561806	0.354241823	4.701923807	2.58E-06	9.92E-05
ENSG00000212978|AC016747.1	253.4927085	1.664527363	0.428582714	3.883794908	0.000102839	0.001484281
ENSG00000214745|AL391419.1	72.99444969	1.663809337	0.48673961	3.418273967	0.000630196	0.005574688
ENSG00000091651|ORC6	163.813663	1.662858214	0.290555774	5.723025877	1.05E-08	1.48E-06
ENSG00000100526|CDKN3	131.5977228	1.66254026	0.375739796	4.424711671	9.66E-06	0.000261224
ENSG00000081818|PCDHB4	393.4888084	1.661805885	0.439621652	3.78008198	0.000156777	0.002009871
ENSG00000278916|CEP83-DT	34.91870984	1.661083039	0.499466074	3.325717451	0.000881913	0.007138768
ENSG00000139514|SLC7A1	1290.081331	1.660966569	0.416333246	3.989512215	6.62E-05	0.001091315
ENSG00000070669|ASNS	654.6490353	1.659726008	0.505895679	3.280767312	0.001035251	0.008005784
ENSG00000197283|SYNGAP1	859.0936461	1.659721383	0.278042834	5.969301055	2.38E-09	4.54E-07
ENSG00000181004|BBS12	271.1572013	1.658870645	0.488318442	3.397108324	0.00068102	0.005906861
ENSG00000256229|ZNF486	509.5004612	1.658502299	0.400477276	4.141314373	3.45E-05	0.000675518
ENSG00000127311|HELB	1136.702127	1.658101905	0.35026695	4.733823458	2.20E-06	8.81E-05
ENSG00000114346|ECT2	1023.708093	1.657642617	0.40135989	4.130065454	3.63E-05	0.000697393
ENSG00000136866|ZFP37	569.9344377	1.656102401	0.285415298	5.802430397	6.54E-09	1.01E-06
ENSG00000128394|APOBEC3F	217.3082625	1.654235615	0.42775604	3.867240812	0.000110074	0.001553526
ENSG00000137821|LRRC49	761.7539414	1.653658486	0.413775913	3.996507366	6.43E-05	0.001070953
ENSG00000166033|HTRA1	4052.708276	1.653018406	0.380252288	4.347162291	1.38E-05	0.000342392
ENSG00000139625|MAP3K12	1564.421989	1.651364101	0.339612621	4.862493316	1.16E-06	5.46E-05
ENSG00000166794|PPIB	6015.48332	1.6500978	0.384145776	4.295499004	1.74E-05	0.000401472
ENSG00000155254|MARVELD1	1403.547467	1.649892891	0.380157196	4.340028041	1.42E-05	0.000350378
ENSG00000214391|TUBAP2	70.60242199	1.64943735	0.387064229	4.261404769	2.03E-05	0.000454323
ENSG00000270614|AC011451.2	80.1305191	1.647676628	0.384410477	4.286242774	1.82E-05	0.000416253
ENSG00000259660|DNM1P47	691.4107067	1.647290063	0.502812241	3.276153457	0.001052314	0.008102707
ENSG00000260645|AL359715.2	150.6847178	1.645934644	0.407322764	4.040860936	5.33E-05	0.000932219
ENSG00000162482|AKR7A3	58.29863764	1.645604768	0.452535153	3.636413124	0.000276461	0.003061296
ENSG00000155754|C2CD6	535.4172938	1.645250032	0.479888486	3.428400723	0.000607149	0.005415661
ENSG00000198157|HMGN5	169.6097299	1.645151848	0.437946176	3.756516075	0.000172295	0.002155593
ENSG00000249006|AL136360.1	25.27623877	1.644625448	0.414029449	3.972242676	7.12E-05	0.001146269
ENSG00000233967|AL359715.1	81.59621962	1.641159394	0.441070519	3.720854879	0.00019855	0.002399734
ENSG00000029993|HMGB3	1077.483416	1.637906919	0.374344768	4.375396852	1.21E-05	0.000309301
ENSG00000113739|STC2	390.6614803	1.637623854	0.419049521	3.907948281	9.31E-05	0.001380845
ENSG00000166130|IKBIP	785.3899727	1.636942995	0.421992695	3.879078985	0.000104853	0.00150238
ENSG00000196155|PLEKHG4	684.0174168	1.635924772	0.484012119	3.379925231	0.000725056	0.006181243
ENSG00000240972|MIF	2691.125338	1.6344086	0.400236024	4.083611928	4.43E-05	0.000813747
ENSG00000077935|SMC1B	89.68065483	1.632723869	0.480512697	3.397878725	0.000679105	0.005897094
ENSG00000263535|AK4P1	148.5743959	1.632461587	0.396588686	4.116258598	3.85E-05	0.000729977
ENSG00000196205|EEF1A1P5	27199.11111	1.632456769	0.43460442	3.756189981	0.00017252	0.00215768
ENSG00000072840|EVC	2118.708445	1.631337011	0.31173284	5.23312529	1.67E-07	1.30E-05
ENSG00000108106|UBE2S	559.1163838	1.630991413	0.318340975	5.123410246	3.00E-07	2.00E-05
ENSG00000196517|SLC6A9	192.7394009	1.630601211	0.49718543	3.279664112	0.001039307	0.008030263
ENSG00000249459|ZNF286B	534.1787055	1.630413698	0.460767544	3.538473399	0.000402448	0.004025878
ENSG00000214826|DDX12P	143.0697176	1.629345603	0.386094649	4.220067821	2.44E-05	0.000522013
ENSG00000156508|EEF1A1	251825.7356	1.628019286	0.422473553	3.8535413	0.000116422	0.001617313
ENSG00000176293|ZNF135	527.4580795	1.627470909	0.438867861	3.708339233	0.000208623	0.002492475
ENSG00000026652|AGPAT4	1567.826658	1.624799889	0.307286368	5.287575556	1.24E-07	1.03E-05
ENSG00000127418|FGFRL1	1238.921305	1.624697525	0.493822493	3.290043588	0.001001719	0.007842356
ENSG00000253528|AC087752.2	13.79890206	1.624197255	0.492400637	3.298527931	0.000971932	0.007674426
ENSG00000172985|SH3RF3	1230.488053	1.623421287	0.482762023	3.36277754	0.000771625	0.006469088
ENSG00000255580|AP000462.1	198.932129	1.623142459	0.506650279	3.203674262	0.001356859	0.009803529
ENSG00000220323|HIST2H2BD	515.2060779	1.623063258	0.43299775	3.748433466	0.000177943	0.002209241
ENSG00000079150|FKBP7	745.0186286	1.620937132	0.312639092	5.184691141	2.16E-07	1.57E-05
ENSG00000233381|AK4P3	35.43879903	1.620437294	0.479390607	3.380202431	0.000724325	0.00617642
ENSG00000101974|ATP11C	3033.321615	1.618416118	0.330146537	4.902114481	9.48E-07	4.74E-05
ENSG00000105270|CLIP3	361.851903	1.618106249	0.47935387	3.37559859	0.000736553	0.006249333
ENSG00000234648|AL162151.2	171.9120507	1.618081879	0.457039615	3.540353672	0.000399591	0.004005877
ENSG00000177640|CASC2	218.5203194	1.615521729	0.444086712	3.637851991	0.000274921	0.003048764
ENSG00000253837|AC090197.1	187.1095547	1.610745293	0.433370686	3.716784142	0.000201775	0.002430072
ENSG00000079462|PAFAH1B3	273.3943309	1.608402632	0.412118849	3.902764058	9.51E-05	0.001403529
ENSG00000140451|PIF1	79.56671828	1.607773603	0.380248392	4.228219335	2.36E-05	0.0005084
ENSG00000106462|EZH2	917.4747526	1.607280542	0.388645338	4.13559712	3.54E-05	0.000686809
ENSG00000139263|LRIG3	4097.003048	1.606286839	0.403805123	3.977876324	6.95E-05	0.001127221
ENSG00000161692|DBF4B	310.714187	1.604642563	0.297697855	5.390171734	7.04E-08	6.75E-06
ENSG00000271215|RPL21P136	6.261598135	1.603617269	0.454972956	3.524643056	0.000424054	0.004180486
ENSG00000214223|HNRNPA1P10	638.0026179	1.603316401	0.30110237	5.3248216	1.01E-07	8.89E-06
ENSG00000253304|TMEM200B	384.4439715	1.602685109	0.485893778	3.298426901	0.000972282	0.007674581
ENSG00000171160|MORN4	310.9245303	1.601913909	0.322757694	4.963209059	6.93E-07	3.75E-05
ENSG00000158373|HIST1H2BD	2386.273314	1.601171171	0.331538988	4.829510937	1.37E-06	6.13E-05
ENSG00000118965|WDR35	2267.911165	1.599824083	0.293333787	5.453937311	4.93E-08	5.02E-06
ENSG00000198826|ARHGAP11A	358.1347285	1.599811538	0.412952808	3.87407836	0.000107029	0.001524215
ENSG00000274554|AC083806.2	150.5884936	1.598798378	0.256877018	6.223983717	4.85E-10	1.29E-07
ENSG00000198046|ZNF667	733.5451386	1.597381705	0.346764258	4.606535037	4.09E-06	0.000139525
ENSG00000203812|HIST2H2AA3	1855.926491	1.595419211	0.403265635	3.956248862	7.61E-05	0.001202445
ENSG00000270255|AC009884.2	28.06667212	1.594481969	0.456280037	3.494524945	0.000474906	0.00451971
ENSG00000257591|ZNF625	262.1600819	1.592796075	0.375322673	4.243804568	2.20E-05	0.000482688
ENSG00000100360|IFT27	1097.498742	1.592031755	0.433383356	3.673495381	0.000239255	0.002770778
ENSG00000169231|THBS3	1977.141636	1.58950401	0.25772746	6.167383213	6.94E-10	1.71E-07
ENSG00000138623|SEMA7A	273.5927219	1.588392247	0.465247348	3.414081246	0.000639975	0.005643827
ENSG00000160401|CFAP157	72.21527769	1.587935092	0.426104869	3.726629774	0.000194057	0.002355755
ENSG00000232282|MTND1P32	69.9409288	1.587814118	0.386548227	4.107674043	4.00E-05	0.000753056
ENSG00000234911|TEX21P	78.29427681	1.587587984	0.494686909	3.209278344	0.001330686	0.00965923
ENSG00000126603|GLIS2	419.8366508	1.587549336	0.430714337	3.685852081	0.000227939	0.00266116
ENSG00000272196|HIST2H2AA4	1877.597697	1.587202376	0.401329354	3.954862409	7.66E-05	0.001207399
ENSG00000270890|AL049844.2	71.53590415	1.58271695	0.378199513	4.184873047	2.85E-05	0.000582541
ENSG00000274184|AC011815.2	61.56326797	1.582524257	0.332937035	4.753223859	2.00E-06	8.23E-05
ENSG00000272983|AL117339.4	498.7952613	1.581646708	0.309397262	5.112025548	3.19E-07	2.09E-05
ENSG00000180458|AC022148.1	65.43088105	1.580712775	0.486289159	3.250561409	0.001151774	0.008670311
ENSG00000135486|HNRNPA1	24620.69467	1.579718894	0.298336603	5.295089094	1.19E-07	9.95E-06
ENSG00000213846|AC098614.1	79.16181179	1.57585713	0.448322796	3.515005583	0.000439745	0.004294404
ENSG00000013810|TACC3	532.8512901	1.573858659	0.349954154	4.497328122	6.88E-06	0.000204161
ENSG00000270074|AC087203.3	104.1231943	1.573743157	0.4508734	3.490432472	0.000482239	0.004568565
ENSG00000039560|RAI14	1852.720613	1.57056511	0.477919757	3.286252734	0.001015299	0.00790398
ENSG00000103995|CEP152	884.9997893	1.57027961	0.344750829	4.554824752	5.24E-06	0.000166381
ENSG00000109113|RAB34	1080.541701	1.57006582	0.259473281	6.050973003	1.44E-09	3.02E-07
ENSG00000198040|ZNF84	2482.670715	1.56999845	0.407282417	3.854815195	0.000115817	0.001610711
ENSG00000170264|FAM161A	396.3616702	1.569696101	0.344925517	4.550826266	5.34E-06	0.000169144
ENSG00000224216|AC234781.1	77.61598098	1.568230219	0.341862403	4.587314088	4.49E-06	0.000149327
ENSG00000178184|PARD6G	522.6254356	1.568159625	0.401897076	3.901893588	9.54E-05	0.001407475
ENSG00000198929|NOS1AP	191.4769617	1.567585658	0.432268507	3.626416528	0.000287382	0.003141425
ENSG00000111962|UST	1633.493918	1.567133829	0.446859051	3.506998069	0.000453192	0.00437883
ENSG00000109881|CCDC34	297.6386061	1.566478024	0.405729607	3.860891579	0.000112974	0.001585326
ENSG00000163482|STK36	1337.626258	1.566403499	0.271130083	5.77731353	7.59E-09	1.14E-06
ENSG00000245685|FRG1-DT	41.17031588	1.565960639	0.449234746	3.48584043	0.000490594	0.004625437
ENSG00000135976|ANKRD36	7502.064688	1.564571266	0.309579556	5.053858489	4.33E-07	2.61E-05
ENSG00000224713|AC025165.1	166.4786683	1.563765996	0.440458687	3.550312533	0.000384774	0.003894986
ENSG00000188738|FSIP2	2626.656767	1.56319171	0.450957988	3.466379913	0.000527517	0.004876405
ENSG00000175305|CCNE2	270.1905515	1.562055601	0.36690371	4.257399305	2.07E-05	0.000460047
ENSG00000160293|VAV2	805.2399844	1.552435972	0.376034995	4.128434835	3.65E-05	0.000700914
ENSG00000176208|ATAD5	869.0479353	1.55174056	0.318966684	4.864898559	1.15E-06	5.42E-05
ENSG00000178852|EFCAB13	1069.918157	1.551528059	0.351401199	4.415261146	1.01E-05	0.000268625
ENSG00000106571|GLI3	1947.897034	1.551351195	0.381741112	4.063882948	4.83E-05	0.000865747
ENSG00000198155|ZNF876P	272.5942588	1.551288901	0.439742396	3.527721949	0.000419152	0.004145282
ENSG00000078177|N4BP2	3811.957494	1.551063604	0.29216982	5.30877421	1.10E-07	9.51E-06
ENSG00000233476|EEF1A1P6	8777.630122	1.550331153	0.427925704	3.622897943	0.000291321	0.003173207
ENSG00000154760|SLFN13	582.6275772	1.549477451	0.468892334	3.304548481	0.000951295	0.007560006
ENSG00000100316|RPL3	39507.20475	1.548555041	0.429367174	3.606598583	0.000310237	0.003329771
ENSG00000129038|LOXL1	613.0006022	1.547914834	0.331077656	4.675382965	2.93E-06	0.000109138
ENSG00000162994|CLHC1	486.831222	1.546222846	0.295935345	5.224867102	1.74E-07	1.34E-05
ENSG00000261251|Z97055.2	36.46980729	1.544035814	0.462872844	3.335766687	0.000850645	0.006961399
ENSG00000084774|CAD	2319.061166	1.543447852	0.265760777	5.807658564	6.34E-09	9.91E-07
ENSG00000206838|SNORA5A	79.33438726	1.541832206	0.477548449	3.228640381	0.001243802	0.009172981
ENSG00000092096|SLC22A17	560.5719731	1.541528125	0.366765047	4.2030399	2.63E-05	0.000550613
ENSG00000241293|PPATP1	10.46430623	1.539664766	0.462495324	3.329038555	0.000871463	0.00707278
ENSG00000244398|AC116533.1	1965.202509	1.538534002	0.324803732	4.736811346	2.17E-06	8.72E-05
ENSG00000163611|SPICE1	2429.864086	1.535212453	0.410160904	3.7429517	0.000181871	0.002244599
ENSG00000115827|DCAF17	1348.924202	1.531139444	0.398748978	3.839857975	0.000123106	0.00169083
ENSG00000113248|PCDHB15	500.7969507	1.528544359	0.37849675	4.038460986	5.38E-05	0.000938115
ENSG00000101004|NINL	798.8871044	1.528513944	0.310733274	4.919054612	8.70E-07	4.45E-05
ENSG00000198034|RPS4X	42928.47861	1.528169711	0.354178416	4.314688985	1.60E-05	0.000378874
ENSG00000117139|KDM5B	6295.973187	1.524214904	0.314057494	4.85329894	1.21E-06	5.66E-05
ENSG00000164669|INTS4P1	112.9892443	1.523825932	0.438513311	3.474982163	0.000510887	0.004760344
ENSG00000283196|LSP1P5	319.9659501	1.523296826	0.251490525	6.057074424	1.39E-09	2.94E-07
ENSG00000251609|SETP12	22.46881283	1.522630897	0.469528844	3.242891073	0.001183234	0.008843033
ENSG00000107736|CDH23	2002.197529	1.521501372	0.471097947	3.229692215	0.001239235	0.009146365
ENSG00000163006|CCDC138	525.2620706	1.520772253	0.311815519	4.877153828	1.08E-06	5.16E-05
ENSG00000234741|GAS5	2931.900315	1.520686383	0.400870223	3.79346306	0.000148561	0.001931031
ENSG00000162512|SDC3	2415.970838	1.520183182	0.397610946	3.823293088	0.000131681	0.001771369
ENSG00000185222|TCEAL9	1633.34207	1.519780552	0.418638163	3.630296251	0.000283096	0.003111726
ENSG00000131089|ARHGEF9	2449.11897	1.517859717	0.347531334	4.367547811	1.26E-05	0.000317589
ENSG00000135749|PCNX2	1518.05271	1.516612853	0.447758653	3.387121259	0.000706302	0.006065627
ENSG00000259668|AC066613.1	81.88307086	1.515932409	0.361459044	4.193925799	2.74E-05	0.000567823
ENSG00000142156|COL6A1	19756.4391	1.515615252	0.450955984	3.360893978	0.000776906	0.006504612
ENSG00000213462|ERV3-1	1567.385506	1.515187016	0.354036114	4.279752699	1.87E-05	0.000425968
ENSG00000128059|PPAT	1029.58297	1.514649766	0.214098788	7.074536861	1.50E-12	1.02E-09
ENSG00000166793|YPEL4	195.543437	1.5146014	0.425653109	3.558299867	0.000373263	0.003805206
ENSG00000151846|PABPC3	43.31132316	1.513719972	0.445939095	3.394454512	0.000687655	0.0059506
ENSG00000128602|SMO	1431.718829	1.513200669	0.451174756	3.353912531	0.000796775	0.006629336
ENSG00000129534|MIS18BP1	2052.856689	1.509382269	0.322011871	4.687349774	2.77E-06	0.000104614
ENSG00000240771|ARHGEF25	1041.805601	1.509057224	0.356397901	4.234192237	2.29E-05	0.00049853
ENSG00000196387|ZNF140	1182.217288	1.508082381	0.407049723	3.704909486	0.000211466	0.002515288
ENSG00000228502|EEF1A1P11	707.129538	1.505372614	0.461125495	3.264561667	0.001096336	0.008359031
ENSG00000183763|TRAIP	132.6134426	1.503622801	0.339469691	4.429328575	9.45E-06	0.000257371
ENSG00000166341|DCHS1	4231.97072	1.502633945	0.454814322	3.303840429	0.000953701	0.007574295
ENSG00000137804|NUSAP1	917.7890819	1.501314784	0.379564016	3.955366476	7.64E-05	0.001205873
ENSG00000280187|AC022107.1	97.93659761	1.499713388	0.412838325	3.632689358	0.000280483	0.003093793
ENSG00000172123|SLFN12	628.5547332	1.498896141	0.35055461	4.275785	1.90E-05	0.000431792
ENSG00000111215|PRR4	102.5194138	1.498581138	0.372283106	4.025380455	5.69E-05	0.000977299
ENSG00000215492|HNRNPA1P7	952.1852658	1.497737855	0.298851946	5.011638291	5.40E-07	3.10E-05
ENSG00000163602|RYBP	3105.37941	1.495536345	0.293210488	5.100555425	3.39E-07	2.18E-05
ENSG00000250790|AC127070.2	95.40929503	1.495001096	0.465043846	3.21475299	0.001305568	0.009519659
ENSG00000283312|AC017104.4	48.84912033	1.494548671	0.400279263	3.73376492	0.000188639	0.002308306
ENSG00000169330|MINAR1	187.3846662	1.494342951	0.393244792	3.800032405	0.000144677	0.001895712
ENSG00000092421|SEMA6A	4168.821573	1.493370107	0.352962334	4.230961668	2.33E-05	0.000503987
ENSG00000103855|CD276	879.8425941	1.492418179	0.272793638	5.470868705	4.48E-08	4.59E-06
ENSG00000094916|CBX5	12396.47558	1.492263638	0.292358416	5.104226716	3.32E-07	2.15E-05
ENSG00000136824|SMC2	1854.424584	1.491626837	0.239827342	6.219586233	4.98E-10	1.31E-07
ENSG00000139899|CBLN3	92.33178027	1.491328276	0.4071236	3.663084813	0.000249196	0.002848836
ENSG00000198795|ZNF521	2648.711165	1.49059009	0.394656752	3.776927884	0.000158775	0.002031305
ENSG00000124613|ZNF391	378.7216208	1.490193603	0.332730685	4.47867801	7.51E-06	0.000217484
ENSG00000106443|PHF14	4749.333703	1.490069261	0.242434861	6.14626649	7.93E-10	1.89E-07
ENSG00000156345|CDK20	193.1254361	1.489983111	0.420643256	3.542153812	0.000396874	0.003982374
ENSG00000204576|PRR3	675.0606001	1.487389983	0.29192974	5.095027263	3.49E-07	2.20E-05
ENSG00000127362|TAS2R3	151.2065078	1.48567698	0.458851977	3.23781318	0.001204497	0.008953073
ENSG00000005448|WDR54	240.1967079	1.483692423	0.398126208	3.726688659	0.000194012	0.002355755
ENSG00000124496|TRERF1	1135.816848	1.483475392	0.401064785	3.698842299	0.000216585	0.002555823
ENSG00000013573|DDX11	637.8243477	1.482511338	0.429276462	3.453511823	0.000553338	0.005047691
ENSG00000136982|DSCC1	285.0204229	1.480637291	0.292198796	5.067225854	4.04E-07	2.47E-05
ENSG00000250182|EEF1A1P13	930.0601075	1.479926625	0.452205499	3.272686045	0.001065307	0.008172457
ENSG00000158292|GPR153	503.7862997	1.479513729	0.444669703	3.32721955	0.000877172	0.007110003
ENSG00000224471|MTCO3P19	22.53350968	1.479458822	0.459091507	3.222579375	0.00127042	0.009315684
ENSG00000235823|OLMALINC	271.0356113	1.479330783	0.355259078	4.164090028	3.13E-05	0.000624575
ENSG00000277258|PCGF2	393.3705584	1.477573025	0.424776812	3.478469127	0.000504287	0.004720016
ENSG00000232176|AL161909.1	28.00034448	1.474815453	0.420098753	3.510639922	0.000447029	0.004341726
ENSG00000180573|HIST1H2AC	1402.158442	1.472393539	0.411649897	3.576810171	0.000347813	0.003615761
ENSG00000144935|TRPC1	991.7595285	1.471667618	0.38215941	3.850926029	0.000117672	0.001631047
ENSG00000085999|RAD54L	138.6514597	1.470731428	0.338322944	4.347122926	1.38E-05	0.000342392
ENSG00000239559|RPL37P2	39.20351906	1.469117599	0.443946272	3.30922387	0.00093555	0.007474603
ENSG00000158290|CUL4B	5424.882692	1.469077811	0.278790862	5.26946185	1.37E-07	1.12E-05
ENSG00000090924|PLEKHG2	1101.14521	1.467647419	0.277134788	5.295789203	1.19E-07	9.94E-06
ENSG00000152926|ZNF117	3078.077478	1.467346316	0.398650037	3.680788111	0.000232514	0.002704782
ENSG00000135315|CEP162	1281.924443	1.464204149	0.31990568	4.576987038	4.72E-06	0.000154416
ENSG00000124766|SOX4	2780.063078	1.463278402	0.379286225	3.857979291	0.000114328	0.001596539
ENSG00000123374|CDK2	875.4493717	1.462622306	0.299962296	4.876020498	1.08E-06	5.17E-05
ENSG00000131171|SH3BGRL	4796.155196	1.462257543	0.418272225	3.495947028	0.000472382	0.004504866
ENSG00000164989|CCDC171	1504.99096	1.46052391	0.330573615	4.418150281	9.95E-06	0.000266198
ENSG00000238184|CD81-AS1	27.4871703	1.458697322	0.378347589	3.855442357	0.000115521	0.001607184
ENSG00000159905|ZNF221	490.0827527	1.458300346	0.238664097	6.110262772	9.95E-10	2.27E-07
ENSG00000249855|EEF1A1P19	337.5461165	1.457767489	0.444492743	3.279620451	0.001039468	0.008030263
ENSG00000174501|ANKRD36C	5398.305557	1.454143928	0.301017039	4.83076949	1.36E-06	6.11E-05
ENSG00000213397|HAUS7	511.4789691	1.453203346	0.411585704	3.530743007	0.000414394	0.004110188
ENSG00000248049|UBA6-AS1	618.0875396	1.451780823	0.303220251	4.787875538	1.69E-06	7.23E-05
ENSG00000040275|SPDL1	492.0050981	1.448632425	0.221546199	6.538737427	6.20E-11	2.44E-08
ENSG00000180198|RCC1	865.0302098	1.448494281	0.373337979	3.879847117	0.000104522	0.001499231
ENSG00000241343|RPL36A	10392.90155	1.445288067	0.318899302	4.532114238	5.84E-06	0.000179969
ENSG00000243415|AC107021.1	28.2828335	1.443919188	0.384463848	3.755669607	0.000172879	0.002161446
ENSG00000198856|OSTC	1755.023606	1.442488997	0.317233374	4.547090924	5.44E-06	0.000171446
ENSG00000153558|FBXL2	701.070693	1.442280807	0.387346363	3.723491286	0.000196487	0.002378646
ENSG00000174442|ZWILCH	614.737628	1.441231682	0.301327169	4.782946353	1.73E-06	7.34E-05
ENSG00000134285|FKBP11	406.8628031	1.439873651	0.331474871	4.343839544	1.40E-05	0.000346632
ENSG00000172167|MTBP	584.4925105	1.43837831	0.342092018	4.204653234	2.61E-05	0.000548358
ENSG00000162694|EXTL2	1297.653323	1.436771177	0.235921806	6.090031286	1.13E-09	2.51E-07
ENSG00000205060|SLC35B4	1741.286501	1.435837116	0.278435855	5.156796761	2.51E-07	1.75E-05
ENSG00000146263|MMS22L	1306.532921	1.435587727	0.383107475	3.747219309	0.000178806	0.002216526
ENSG00000239407|Z68871.1	284.821104	1.435492551	0.314763673	4.56054073	5.10E-06	0.000163581
ENSG00000203761|MSTO2P	315.9733699	1.433025053	0.317697461	4.510659444	6.46E-06	0.000194206
ENSG00000113758|DBN1	2309.671271	1.432646534	0.269319499	5.319505423	1.04E-07	9.11E-06
ENSG00000081148|IMPG2	217.5593702	1.42931882	0.408167411	3.501795541	0.000462134	0.004430869
ENSG00000243279|PRAF2	220.1886589	1.428976313	0.266750433	5.356978415	8.46E-08	7.83E-06
ENSG00000167552|TUBA1A	3464.927009	1.428280693	0.389948995	3.662737208	0.000249534	0.002850091
ENSG00000233509|ZNF197-AS1	28.02271486	1.426994559	0.395761385	3.605694272	0.000311319	0.003339471
ENSG00000270019|AC110769.2	92.15846845	1.426309048	0.303331597	4.702144665	2.57E-06	9.92E-05
ENSG00000106404|CLDN15	226.2162196	1.42384618	0.344112022	4.137740302	3.51E-05	0.000682197
ENSG00000085185|BCORL1	631.7801221	1.423280242	0.287271923	4.954470418	7.25E-07	3.88E-05
ENSG00000087245|MMP2	10805.01214	1.42260482	0.416251243	3.417659036	0.000631622	0.005585975
ENSG00000259768|AC004943.2	372.4120063	1.421019154	0.290120451	4.898031659	9.68E-07	4.81E-05
ENSG00000176428|VPS37D	105.7282983	1.419980001	0.379302175	3.74366427	0.000181356	0.002238979
ENSG00000237628|MTCO2P19	33.99494078	1.418981864	0.442302473	3.208170766	0.001335822	0.009685225
ENSG00000243943|ZNF512	2364.140149	1.417244298	0.283948427	4.991203196	6.00E-07	3.37E-05
ENSG00000180596|HIST1H2BC	2294.61041	1.416979154	0.299116547	4.737214202	2.17E-06	8.71E-05
ENSG00000184009|ACTG1	20418.53646	1.416800109	0.292699603	4.840457905	1.30E-06	5.90E-05
ENSG00000279995|AC139792.3	46.82312261	1.41637241	0.380745927	3.719993591	0.000199228	0.002406376
ENSG00000173040|EVC2	622.9447929	1.415190729	0.277656521	5.096911558	3.45E-07	2.19E-05
ENSG00000000003|TSPAN6	996.2775421	1.41405866	0.400351048	3.532046852	0.000412356	0.004095408
ENSG00000165288|BRWD3	4314.182218	1.412507685	0.273479716	5.164944977	2.41E-07	1.70E-05
ENSG00000277806|AC006213.4	43.00918772	1.412252947	0.372580006	3.790468953	0.000150363	0.001949589
ENSG00000136108|CKAP2	1139.097892	1.41203725	0.328213187	4.302195366	1.69E-05	0.000394045
ENSG00000115687|PASK	646.8168143	1.411732466	0.441291254	3.199094596	0.001378599	0.009927986
ENSG00000203879|GDI1	3743.833536	1.411721414	0.317790211	4.442306169	8.90E-06	0.000246729
ENSG00000182481|KPNA2	1189.908057	1.411344486	0.355113671	3.974345688	7.06E-05	0.001138641
ENSG00000206530|CFAP44	1877.785255	1.410935749	0.349768274	4.033915753	5.49E-05	0.00095139
ENSG00000274605|AL355338.1	118.5387338	1.409375452	0.350535183	4.020639071	5.80E-05	0.000991649
ENSG00000235552|RPL6P27	3181.564742	1.40757162	0.302802047	4.648487797	3.34E-06	0.000119847
ENSG00000179859|RNF227	228.9630473	1.406948855	0.360176536	3.906275716	9.37E-05	0.00138878
ENSG00000274559|CU639417.1	23.15056019	1.406312736	0.402195536	3.496589621	0.000471246	0.004497471
ENSG00000093217|XYLB	386.2772529	1.404870517	0.283812226	4.949999998	7.42E-07	3.92E-05
ENSG00000146555|SDK1	1233.899255	1.402895784	0.427201537	3.28392026	0.001023739	0.007939923
ENSG00000262001|DLGAP1-AS2	141.0906602	1.401848445	0.352068779	3.981745977	6.84E-05	0.00111859
ENSG00000168675|LDLRAD4	4846.076981	1.401585423	0.376940293	3.7183221	0.00020055	0.002418444
ENSG00000204681|GABBR1	1270.427372	1.401191653	0.37402927	3.746208557	0.000179527	0.002223481
ENSG00000129295|LRRC6	184.7552463	1.399576939	0.362530203	3.860580244	0.000113118	0.001586752
ENSG00000175455|CCDC14	4348.851086	1.399065588	0.271294111	5.157006838	2.51E-07	1.75E-05
ENSG00000153395|LPCAT1	1152.440943	1.398500482	0.308523056	4.532888076	5.82E-06	0.000179607
ENSG00000274602|PI4KAP1	719.6987169	1.395615166	0.39725543	3.513143083	0.000442839	0.004315602
ENSG00000042088|TDP1	705.3084183	1.395243857	0.377539996	3.69561867	0.000219352	0.002581875
ENSG00000223745|CCDC18-AS1	1122.379583	1.395016771	0.320553809	4.351895787	1.35E-05	0.00033681
ENSG00000259623|AC125257.1	896.5485902	1.39417314	0.311067435	4.481900009	7.40E-06	0.000215897
ENSG00000186523|FAM86B1	126.3159154	1.39355059	0.422047633	3.301879881	0.000960392	0.007614492
ENSG00000239672|NME1	824.2989388	1.393237292	0.342416079	4.068843074	4.72E-05	0.000852844
ENSG00000138738|PRDM5	1532.834419	1.392030993	0.428282669	3.250262256	0.001152986	0.008674197
ENSG00000179899|PHC1P1	322.7741501	1.391746444	0.278839546	4.991208963	6.00E-07	3.37E-05
ENSG00000231822|AC019097.1	78.96713355	1.391439775	0.380706357	3.654889787	0.000257292	0.002908487
ENSG00000187240|DYNC2H1	5350.553585	1.391044606	0.370024266	3.759333465	0.000170367	0.002137187
ENSG00000051180|RAD51	129.5953496	1.3904378	0.353117513	3.937606457	8.23E-05	0.001269625
ENSG00000240751|AC026348.1	81.57080543	1.388526006	0.408358691	3.400260694	0.000673216	0.005855479
ENSG00000182022|CHST15	2645.146436	1.388103749	0.392631596	3.535384735	0.000407182	0.004054789
ENSG00000115355|CCDC88A	7406.604168	1.3867866	0.268817055	5.158849013	2.48E-07	1.74E-05
ENSG00000205084|TMEM231	488.4656271	1.385801325	0.370621156	3.739131726	0.000184657	0.002269987
ENSG00000133026|MYH10	7695.219348	1.38483723	0.410802548	3.371053169	0.000748814	0.006326083
ENSG00000283491|AC017104.5	13.66891147	1.384033373	0.344367573	4.019058363	5.84E-05	0.000996502
ENSG00000116017|ARID3A	417.55885	1.381979398	0.384421185	3.594961599	0.000324439	0.003430011
ENSG00000173207|CKS1B	460.5719368	1.381641522	0.360519482	3.832362997	0.000126918	0.001726175
ENSG00000284946|AC068831.7	744.8348959	1.380089214	0.385092698	3.583784426	0.000338652	0.003538237
ENSG00000119397|CNTRL	2917.760502	1.379674989	0.281703076	4.897621314	9.70E-07	4.81E-05
ENSG00000065485|PDIA5	840.0265766	1.378863681	0.349240984	3.948172591	7.88E-05	0.001230733
ENSG00000183741|CBX6	3640.651932	1.378202514	0.299347954	4.604015147	4.14E-06	0.000140968
ENSG00000223478|AL441992.1	32.51845464	1.37707237	0.362951193	3.794097931	0.000148181	0.001928109
ENSG00000151617|EDNRA	1602.865323	1.375389484	0.382503438	3.595757183	0.000323449	0.003422448
ENSG00000167004|PDIA3	8093.631499	1.374421367	0.341879634	4.02019082	5.82E-05	0.00099263
ENSG00000277443|MARCKS	8894.300987	1.372195806	0.289137133	4.745830436	2.08E-06	8.52E-05
ENSG00000226525|RPS7P10	157.8203696	1.372181144	0.370937123	3.699228416	0.000216256	0.002555087
ENSG00000251141|MRPS30-DT	147.2639129	1.370639214	0.421781788	3.249640582	0.001155509	0.008687935
ENSG00000267940|AC022762.2	66.9273033	1.36950264	0.41344264	3.31243686	0.00092487	0.00740193
ENSG00000205885|C1RL-AS1	566.5832429	1.367124848	0.315359232	4.335135007	1.46E-05	0.000354994
ENSG00000169855|ROBO1	6456.46386	1.365665285	0.417663158	3.269776755	0.001076324	0.008245126
ENSG00000231765|PPP1R11P2	15.82150959	1.36439913	0.420285973	3.246358946	0.001168914	0.008764038
ENSG00000238286|SLC35E1P1	64.95856581	1.364056614	0.317439194	4.297064259	1.73E-05	0.000399387
ENSG00000069966|GNB5	785.4928605	1.363385654	0.406500473	3.353958342	0.000796644	0.006629336
ENSG00000242615|AC022415.1	119.7530131	1.361669957	0.425012922	3.203831899	0.001356116	0.009800559
ENSG00000231414|AC016700.2	108.7428159	1.360995796	0.392810667	3.464762823	0.000530699	0.004893718
ENSG00000102053|ZC3H12B	458.3823554	1.358642196	0.39448635	3.444079105	0.000573008	0.00519417
ENSG00000152767|FARP1	7324.730111	1.357627915	0.383864195	3.536740162	0.000405098	0.004041574
ENSG00000151474|FRMD4A	3231.103684	1.357367736	0.385359005	3.522345969	0.000427746	0.004208003
ENSG00000225715|AL512504.1	50.90527512	1.356521438	0.278053177	4.878640301	1.07E-06	5.15E-05
ENSG00000115526|CHST10	654.0737517	1.355096088	0.349367471	3.87871282	0.000105011	0.00150349
ENSG00000186409|CCDC30	329.229193	1.354620425	0.35385123	3.828220198	0.000129073	0.001746975
ENSG00000229954|MTND2P2	64.70568719	1.35239785	0.368272524	3.672274639	0.000240401	0.002780605
ENSG00000181163|NPM1	17938.9547	1.352107267	0.242956799	5.565216841	2.62E-08	3.15E-06
ENSG00000265678|AC129510.1	23.18693432	1.35062589	0.41663523	3.241746719	0.001187996	0.008871522
ENSG00000076003|MCM6	1800.621854	1.349010248	0.196509396	6.864863842	6.66E-12	3.77E-09
ENSG00000091844|RGS17	411.7495464	1.347839369	0.416481617	3.236251767	0.001211105	0.00898665
ENSG00000259605|AC074212.1	68.49900554	1.34726761	0.409775301	3.287820441	0.001009662	0.007883083
ENSG00000174799|CEP135	1001.670333	1.345427538	0.240124779	5.603034985	2.11E-08	2.58E-06
ENSG00000180953|ST20	161.7814602	1.343069224	0.352237276	3.812967326	0.000137308	0.001826039
ENSG00000221886|ZBED8	621.5421705	1.34279346	0.261212267	5.140621745	2.74E-07	1.87E-05
ENSG00000186314|PRELID2	425.5729888	1.341965911	0.407781098	3.290897781	0.000998682	0.007825137
ENSG00000136122|BORA	208.7355755	1.340353919	0.384034917	3.490187632	0.000482682	0.004571594
ENSG00000197566|ZNF624	795.1463925	1.34004397	0.338874394	3.954397243	7.67E-05	0.00120873
ENSG00000233527|ZNF529-AS1	141.2047288	1.337927861	0.324844407	4.118672912	3.81E-05	0.000723473
ENSG00000235106|BRD3OS	431.570905	1.337914404	0.275630949	4.854006456	1.21E-06	5.65E-05
ENSG00000137161|CNPY3	1163.333931	1.337814778	0.284319835	4.705316388	2.53E-06	9.83E-05
ENSG00000100297|MCM5	1549.458342	1.337404511	0.325472135	4.109121385	3.97E-05	0.000749107
ENSG00000137343|ATAT1	245.0605515	1.333289367	0.241761233	5.51490143	3.49E-08	3.84E-06
ENSG00000111752|PHC1	1605.572522	1.332760971	0.275144977	4.843849903	1.27E-06	5.82E-05
ENSG00000178904|DPY19L3	1569.439783	1.33206875	0.272008953	4.897150392	9.72E-07	4.81E-05
ENSG00000131873|CHSY1	3046.0561	1.331921207	0.292782291	4.549186371	5.39E-06	0.000170323
ENSG00000223960|PRKRA-AS1	644.1722966	1.331227764	0.255079975	5.218864261	1.80E-07	1.38E-05
ENSG00000231767|AL136454.1	75.37982308	1.330777403	0.265175561	5.018476809	5.21E-07	3.01E-05
ENSG00000172687|ZNF738	316.7029519	1.329204005	0.339816556	3.911533976	9.17E-05	0.001368647
ENSG00000187815|ZFP69	318.8856917	1.328687693	0.293318188	4.529851015	5.90E-06	0.000181161
ENSG00000184635|ZNF93	471.2035179	1.328684385	0.343401276	3.869188836	0.000109198	0.00154393
ENSG00000263266|RPS7P1	2088.774849	1.328436361	0.317162796	4.188499973	2.81E-05	0.000576458
ENSG00000135736|CCDC102A	327.7348621	1.327797932	0.364677632	3.641018296	0.000271562	0.003019571
ENSG00000104889|RNASEH2A	328.1901427	1.325243127	0.309764699	4.278225148	1.88E-05	0.000428119
ENSG00000151849|CENPJ	1031.684644	1.324343438	0.192309022	6.886538256	5.72E-12	3.29E-09
ENSG00000212719|C17orf51	948.341096	1.323686651	0.400341954	3.306390042	0.000945064	0.007524886
ENSG00000114439|BBX	5485.769614	1.323118951	0.236341782	5.598328579	2.16E-08	2.64E-06
ENSG00000153044|CENPH	157.0177056	1.322894589	0.307420508	4.303208651	1.68E-05	0.000392973
ENSG00000159335|PTMS	1321.805429	1.322335543	0.30723579	4.303976254	1.68E-05	0.00039196
ENSG00000125459|MSTO1	522.6458935	1.321783226	0.275307718	4.801112133	1.58E-06	6.83E-05
ENSG00000179218|CALR	12761.08988	1.318839599	0.356529839	3.699100199	0.000216365	0.00255557
ENSG00000148019|CEP78	1275.080325	1.316720747	0.319674574	4.11894112	3.81E-05	0.000723473
ENSG00000243199|AC115223.1	315.2237544	1.316694374	0.318531499	4.133639463	3.57E-05	0.000690896
ENSG00000266783|AP005136.2	38.4162222	1.314185719	0.296899198	4.42637006	9.58E-06	0.000259742
ENSG00000244218|RN7SL81P	31.8656185	1.313616793	0.342658955	3.833598317	0.000126282	0.001719785
ENSG00000168487|BMP1	1172.591776	1.310799975	0.331531507	3.95377195	7.69E-05	0.001210365
ENSG00000135622|SEMA4F	411.7562979	1.310505891	0.290652249	4.508844837	6.52E-06	0.000195404
ENSG00000266579|FO680682.1	12.16011987	1.30952332	0.391893577	3.341527897	0.000833186	0.006856501
ENSG00000048342|CC2D2A	1844.984215	1.307933483	0.309396634	4.227368167	2.36E-05	0.000509151
ENSG00000138092|CENPO	643.906001	1.305136457	0.273409542	4.773558556	1.81E-06	7.61E-05
ENSG00000073111|MCM2	1132.522935	1.304377544	0.336783049	3.873049867	0.000107482	0.001528335
ENSG00000185834|RPL12P4	119.3426267	1.304294784	0.341274545	3.821834362	0.000132463	0.001777405
ENSG00000096092|TMEM14A	325.917077	1.304265935	0.388882092	3.353885312	0.000796854	0.006629336
ENSG00000180964|TCEAL8	1849.413084	1.302547225	0.292605597	4.451545833	8.53E-06	0.000238731
ENSG00000165801|ARHGEF40	3882.244814	1.301415462	0.313045725	4.157269551	3.22E-05	0.000641796
ENSG00000118707|TGIF2	620.9125561	1.300071529	0.371101564	3.503276878	0.000459571	0.004420087
ENSG00000169410|PTPN9	2042.502079	1.298654371	0.275612373	4.711887046	2.45E-06	9.55E-05
ENSG00000109163|GNRHR	228.9553265	1.297873241	0.284171433	4.56721925	4.94E-06	0.000159414
ENSG00000137166|FOXP4	788.6325836	1.296960992	0.300582507	4.314825257	1.60E-05	0.000378874
ENSG00000127989|MTERF1	1075.111309	1.296859961	0.320763403	4.043042162	5.28E-05	0.000926883
ENSG00000131473|ACLY	4035.388487	1.296415798	0.279402297	4.63996114	3.48E-06	0.000123831
ENSG00000181588|MEX3D	503.366448	1.293568833	0.381767009	3.388372497	0.000703087	0.006046355
ENSG00000213793|ZNF888	352.1946607	1.293003451	0.380082013	3.401906444	0.000669175	0.00582711
ENSG00000277840|AC026368.1	68.215989	1.292435782	0.247995225	5.211534954	1.87E-07	1.41E-05
ENSG00000104356|POP1	434.2472503	1.291882266	0.268754465	4.806923911	1.53E-06	6.66E-05
ENSG00000165568|AKR1E2	276.6057161	1.288644392	0.368284564	3.499045357	0.000466927	0.004465781
ENSG00000184939|ZFP90	1474.867583	1.287594236	0.258642925	4.978269705	6.42E-07	3.54E-05
ENSG00000179051|RCC2	3138.276605	1.28628	0.370690904	3.469952958	0.00052055	0.00482871
ENSG00000234028|EIF2AK3-DT	103.5735094	1.285231041	0.356645918	3.603661158	0.000313766	0.003355125
ENSG00000135245|HILPDA	347.2923834	1.285217468	0.315592512	4.072395319	4.65E-05	0.000843194
ENSG00000123131|PRDX4	1216.415478	1.283567279	0.231896043	5.535097798	3.11E-08	3.55E-06
ENSG00000235449|AC098934.3	33.42931617	1.28054557	0.340651299	3.759109611	0.000170519	0.002138275
ENSG00000130147|SH3BP4	1951.671427	1.280050079	0.276358127	4.631852487	3.62E-06	0.000128052
ENSG00000135446|CDK4	1963.237049	1.280024546	0.200637141	6.379798585	1.77E-10	5.52E-08
ENSG00000114993|RTKN	1062.408928	1.278357871	0.33607415	3.803797087	0.000142495	0.001875665
ENSG00000221639|RF00334	21.07422835	1.277736954	0.272577395	4.687611587	2.76E-06	0.000104614
ENSG00000127364|TAS2R4	385.7222247	1.276994523	0.363449488	3.513540578	0.000442177	0.004310932
ENSG00000134597|RBMX2	912.7520781	1.276980325	0.224515613	5.687712782	1.29E-08	1.74E-06
ENSG00000105722|ERF	1104.753912	1.274637699	0.253553442	5.027096799	4.98E-07	2.91E-05
ENSG00000269973|AC010969.2	222.4450527	1.274580417	0.327499144	3.891858778	9.95E-05	0.001452175
ENSG00000147140|NONO	6884.947173	1.274452071	0.220119857	5.789809639	7.05E-09	1.07E-06
ENSG00000169635|HIC2	684.526466	1.272063264	0.319020753	3.987399725	6.68E-05	0.00109962
ENSG00000178498|DTX3	710.0192714	1.271122526	0.285979194	4.444807713	8.80E-06	0.00024487
ENSG00000256282|AC112694.1	95.34678494	1.270996324	0.346465285	3.668466588	0.00024401	0.002810252
ENSG00000115750|TAF1B	975.9129165	1.269527309	0.257239551	4.935194856	8.01E-07	4.18E-05
ENSG00000152240|HAUS1	475.4966105	1.266731221	0.291921183	4.339291883	1.43E-05	0.000350862
ENSG00000071564|TCF3	1240.775894	1.26534776	0.270002184	4.686435269	2.78E-06	0.00010487
ENSG00000249353|NPM1P27	729.727375	1.265236917	0.234393599	5.397915822	6.74E-08	6.53E-06
ENSG00000275854|AC084824.4	142.524377	1.264565895	0.200236474	6.31536237	2.70E-10	7.81E-08
ENSG00000231940|RPS7P3	22.39869568	1.264397388	0.385895822	3.276525204	0.001050929	0.008093715
ENSG00000206228|HNRNPA1P4	37.3676541	1.26362736	0.321166436	3.934493829	8.34E-05	0.00127996
ENSG00000196230|TUBB	18489.73968	1.263598851	0.218109072	5.793426386	6.90E-09	1.06E-06
ENSG00000183161|FANCF	581.2758207	1.263080898	0.346597471	3.644229986	0.000268194	0.002997273
ENSG00000163430|FSTL1	16828.61465	1.261473154	0.385134206	3.275411882	0.00105508	0.008117321
ENSG00000167380|ZNF226	1406.401153	1.261298924	0.315244901	4.001012922	6.31E-05	0.001057317
ENSG00000234444|ZNF736	2266.555317	1.260564463	0.368990959	3.416247563	0.000634905	0.005605728
ENSG00000175274|TP53I11	1237.278716	1.26043884	0.329907895	3.820577985	0.000133139	0.001785844
ENSG00000182199|SHMT2	2192.80644	1.258249731	0.24115971	5.217495613	1.81E-07	1.38E-05
ENSG00000205208|C4orf46	541.0167165	1.257947931	0.28688047	4.384920064	1.16E-05	0.000299344
ENSG00000140332|TLE3	2078.339433	1.257913667	0.346444622	3.630922769	0.00028241	0.003106008
ENSG00000150961|SEC24D	2289.718187	1.257866016	0.3818321	3.294290914	0.000986703	0.007758453
ENSG00000250462|LRRC37BP1	930.8138469	1.25598739	0.303823832	4.133933084	3.57E-05	0.00069037
ENSG00000235174|RPL39P3	619.2612843	1.254874065	0.34382266	3.649771271	0.000262474	0.002955441
ENSG00000076258|FMO4	253.1849529	1.253547168	0.37786794	3.317421342	0.000908525	0.007292976
ENSG00000165661|QSOX2	741.0535491	1.253251505	0.266535612	4.702003974	2.58E-06	9.92E-05
ENSG00000141510|TP53	1294.231043	1.252990989	0.362026757	3.461045252	0.000538082	0.004940113
ENSG00000282826|FRG1CP	397.907115	1.250528053	0.270612281	4.621106071	3.82E-06	0.000132366
ENSG00000010292|NCAPD2	2243.600151	1.250441192	0.253126977	4.939976001	7.81E-07	4.10E-05
ENSG00000227638|HNRNPA1P14	117.9662302	1.250278083	0.357897572	3.49339638	0.000476918	0.004529631
ENSG00000099999|RNF215	604.0671003	1.249543778	0.246944051	5.060027864	4.19E-07	2.54E-05
ENSG00000223546|LINC00630	579.009372	1.249288617	0.266152899	4.693875672	2.68E-06	0.00010247
ENSG00000155366|RHOC	2352.25583	1.248005631	0.282630699	4.415676133	1.01E-05	0.000268493
ENSG00000135845|PIGC	1488.415179	1.247466733	0.287633768	4.3369968	1.44E-05	0.000353384
ENSG00000234009|RPL5P34	332.4248042	1.247060695	0.274583985	4.541636671	5.58E-06	0.000174618
ENSG00000253492|CDH12P3	74.49293745	1.246622332	0.385216126	3.236163405	0.00121148	0.008987649
ENSG00000164066|INTU	2126.816193	1.244860818	0.308436611	4.036034551	5.44E-05	0.00094522
ENSG00000125844|RRBP1	5240.833562	1.244723009	0.242365274	5.135731655	2.81E-07	1.91E-05
ENSG00000197183|NOL4L	1094.957939	1.239873602	0.265783896	4.664968878	3.09E-06	0.000113683
ENSG00000146143|PRIM2	733.0014153	1.239614306	0.334879633	3.701671239	0.000214184	0.002537022
ENSG00000254335|CDH12P1	73.89822306	1.237622737	0.375609502	3.294971855	0.000984315	0.007748297
ENSG00000230383|AC009245.1	302.0756075	1.236728627	0.277749083	4.452683022	8.48E-06	0.000237826
ENSG00000113504|SLC12A7	1626.956349	1.235634473	0.334674003	3.692053945	0.00022245	0.002608488
ENSG00000278900|AC139792.2	47.17679264	1.234813874	0.272884422	4.525043478	6.04E-06	0.000184119
ENSG00000132646|PCNA	1719.049354	1.234578122	0.326163971	3.785145603	0.000153619	0.001978885
ENSG00000233847|AC022445.1	11.13681471	1.233822731	0.3665088	3.366420479	0.000761505	0.006409865
[truncated: 2,288 more rows]
