# Supplementary material for: Integrative analysis of synovial sarcoma transcriptome reveals different types of transcriptomic changes
Source: Front Genet. 2022 Sep 2;13:925564. doi: 10.3389/fgene.2022.925564 (PMC9478865; doi:10.3389/fgene.2022.925564)
Supplement: Supplementary file 3 [file DataSheet2.CSV]

Supplementary Table S2. Differentially alternative spliced genes.
gene_id	symbol
ENSG00000000419	DPM1
ENSG00000001631	KRIT1
ENSG00000002016	RAD52
ENSG00000002586	CD99
ENSG00000002822	MAD1L1
ENSG00000002933	TMEM176A
ENSG00000003393	ALS2
ENSG00000003402	CFLAR
ENSG00000003436	TFPI
ENSG00000003509	NDUFAF7
ENSG00000003756	RBM5
ENSG00000004399	PLXND1
ENSG00000004534	RBM6
ENSG00000004700	RECQL
ENSG00000004864	SLC25A13
ENSG00000004897	CDC27
ENSG00000005339	CREBBP
ENSG00000005436	GCFC2
ENSG00000005700	IBTK
ENSG00000005810	MYCBP2
ENSG00000005889	ZFX
ENSG00000005893	LAMP2
ENSG00000006042	TMEM98
ENSG00000006125	AP2B1
ENSG00000006576	PHTF2
ENSG00000006652	IFRD1
ENSG00000006715	VPS41
ENSG00000007047	MARK4
ENSG00000007202	KIAA0100
ENSG00000007341	ST7L
ENSG00000007384	RHBDF1
ENSG00000007545	CRAMP1
ENSG00000007866	TEAD3
ENSG00000008083	JARID2
ENSG00000008294	SPAG9
ENSG00000008441	NFIX
ENSG00000008513	ST3GAL1
ENSG00000008710	PKD1
ENSG00000008838	MED24
ENSG00000009307	CSDE1
ENSG00000010165	EEF1AKNMT
ENSG00000010219	DYRK4
ENSG00000010270	STARD3NL
ENSG00000010327	STAB1
ENSG00000010361	FUZ
ENSG00000010404	IDS
ENSG00000010626	LRRC23
ENSG00000011021	CLCN6
ENSG00000011258	MBTD1
ENSG00000011405	PIK3C2A
ENSG00000011454	RABGAP1
ENSG00000011465	DCN
ENSG00000011566	MAP4K3
ENSG00000011638	TMEM159
ENSG00000012048	BRCA1
ENSG00000012061	ERCC1
ENSG00000013306	SLC25A39
ENSG00000013441	CLK1
ENSG00000013561	RNF14
ENSG00000015153	YAF2
ENSG00000015171	ZMYND11
ENSG00000015479	MATR3
ENSG00000016864	GLT8D1
ENSG00000018189	RUFY3
ENSG00000019144	PHLDB1
ENSG00000020181	ADGRA2
ENSG00000020577	SAMD4A
ENSG00000020922	MRE11
ENSG00000022267	FHL1
ENSG00000022840	RNF10
ENSG00000023191	RNH1
ENSG00000023228	NDUFS1
ENSG00000023287	RB1CC1
ENSG00000023516	AKAP11
ENSG00000023697	DERA
ENSG00000024048	UBR2
ENSG00000025156	HSF2
ENSG00000025293	PHF20
ENSG00000025708	TYMP
ENSG00000026508	CD44
ENSG00000028116	VRK2
ENSG00000028203	VEZT
ENSG00000028528	SNX1
ENSG00000029363	BCLAF1
ENSG00000029364	SLC39A9
ENSG00000029725	RABEP1
ENSG00000030582	GRN
ENSG00000032742	IFT88
ENSG00000033011	ALG1
ENSG00000033867	SLC4A7
ENSG00000034677	RNF19A
ENSG00000035115	SH3YL1
ENSG00000035403	VCL
ENSG00000035928	RFC1
ENSG00000036257	CUL3
ENSG00000037474	NSUN2
ENSG00000037749	MFAP3
ENSG00000037757	MRI1
ENSG00000038427	VCAN
ENSG00000039319	ZFYVE16
ENSG00000039650	PNKP
ENSG00000040341	STAU2
ENSG00000040633	PHF23
ENSG00000040933	INPP4A
ENSG00000041357	PSMA4
ENSG00000042317	SPATA7
ENSG00000042429	MED17
ENSG00000043143	JADE2
ENSG00000044446	PHKA2
ENSG00000046651	OFD1
ENSG00000047249	ATP6V1H
ENSG00000047410	TPR
ENSG00000047849	MAP4
ENSG00000047932	GOPC
ENSG00000048028	USP28
ENSG00000048140	TSPAN17
ENSG00000048544	MRPS10
ENSG00000048707	VPS13D
ENSG00000048740	CELF2
ENSG00000048991	R3HDM1
ENSG00000049130	KITLG
ENSG00000049167	ERCC8
ENSG00000049246	PER3
ENSG00000049323	LTBP1
ENSG00000049541	RFC2
ENSG00000049618	ARID1B
ENSG00000049759	NEDD4L
ENSG00000050405	LIMA1
ENSG00000050426	LETMD1
ENSG00000050748	MAPK9
ENSG00000051108	HERPUD1
ENSG00000051825	MPHOSPH9
ENSG00000052723	SIKE1
ENSG00000053254	FOXN3
ENSG00000054148	PHPT1
ENSG00000054282	SDCCAG8
ENSG00000054523	KIF1B
ENSG00000054654	SYNE2
ENSG00000054965	FAM168A
ENSG00000055044	NOP58
ENSG00000055147	FAM114A2
ENSG00000055208	TAB2
ENSG00000055609	KMT2C
ENSG00000055917	PUM2
ENSG00000055950	MRPL43
ENSG00000056586	RC3H2
ENSG00000056972	TRAF3IP2
ENSG00000057935	MTA3
ENSG00000058272	PPP1R12A
ENSG00000058453	CROCC
ENSG00000058668	ATP2B4
ENSG00000058673	ZC3H11A
ENSG00000058799	YIPF1
ENSG00000059145	UNKL
ENSG00000059378	PARP12
ENSG00000059588	TARBP1
ENSG00000060138	YBX3
ENSG00000060237	WNK1
ENSG00000060656	PTPRU
ENSG00000060971	ACAA1
ENSG00000061794	MRPS35
ENSG00000061938	TNK2
ENSG00000061987	MON2
ENSG00000062194	GPBP1
ENSG00000062598	ELMO2
ENSG00000062716	VMP1
ENSG00000063046	EIF4B
ENSG00000063180	CA11
ENSG00000063241	ISOC2
ENSG00000063245	EPN1
ENSG00000063601	MTMR1
ENSG00000064012	CASP8
ENSG00000064042	LIMCH1
ENSG00000064102	INTS13
ENSG00000064115	TM7SF3
ENSG00000064313	TAF2
ENSG00000064489	BORCS8-MEF2B
ENSG00000064490	RFXANK
ENSG00000064651	SLC12A2
ENSG00000064666	CNN2
ENSG00000064726	BTBD1
ENSG00000064933	PMS1
ENSG00000064961	HMG20B
ENSG00000064999	ANKS1A
ENSG00000065427	KARS
ENSG00000065485	PDIA5
ENSG00000065559	MAP2K4
ENSG00000065665	SEC61A2
ENSG00000065717	TLE2
ENSG00000065882	TBC1D1
ENSG00000065978	YBX1
ENSG00000066117	SMARCD1
ENSG00000066135	KDM4A
ENSG00000066322	ELOVL1
ENSG00000066427	ATXN3
ENSG00000066557	LRRC40
ENSG00000066651	TRMT11
ENSG00000066855	MTFR1
ENSG00000066926	FECH
ENSG00000067066	SP100
ENSG00000067113	PLPP1
ENSG00000067141	NEO1
ENSG00000067191	CACNB1
ENSG00000067225	PKM
ENSG00000067365	METTL22
ENSG00000067445	TRO
ENSG00000067829	IDH3G
ENSG00000067900	ROCK1
ENSG00000068024	HDAC4
ENSG00000068097	HEATR6
ENSG00000068305	MEF2A
ENSG00000068354	TBC1D25
ENSG00000068438	FTSJ1
ENSG00000068724	TTC7A
ENSG00000068745	IP6K2
ENSG00000068903	SIRT2
ENSG00000069020	MAST4
ENSG00000069702	TGFBR3
ENSG00000069849	ATP1B3
ENSG00000069869	NEDD4
ENSG00000069998	HDHD5
ENSG00000070010	UFD1
ENSG00000070081	NUCB2
ENSG00000070087	PFN2
ENSG00000070159	PTPN3
ENSG00000070366	SMG6
ENSG00000070423	RNF126
ENSG00000070501	POLB
ENSG00000070610	GBA2
ENSG00000070756	PABPC1
ENSG00000070814	TCOF1
ENSG00000070882	OSBPL3
ENSG00000070961	ATP2B1
ENSG00000071054	MAP4K4
ENSG00000071189	SNX13
ENSG00000071243	ING3
ENSG00000071282	LMCD1
ENSG00000071564	TCF3
ENSG00000071859	FAM50A
ENSG00000071889	FAM3A
ENSG00000071994	PDCD2
ENSG00000072110	ACTN1
ENSG00000072134	EPN2
ENSG00000072422	RHOBTB1
ENSG00000072501	SMC1A
ENSG00000072518	MARK2
ENSG00000072609	CHFR
ENSG00000072682	P4HA2
ENSG00000072736	NFATC3
ENSG00000072778	ACADVL
ENSG00000072803	FBXW11
ENSG00000072849	DERL2
ENSG00000073008	PVR
ENSG00000073060	SCARB1
ENSG00000073417	PDE8A
ENSG00000073614	KDM5A
ENSG00000073712	FERMT2
ENSG00000073921	PICALM
ENSG00000074054	CLASP1
ENSG00000074181	NOTCH3
ENSG00000074219	TEAD2
ENSG00000074266	EED
ENSG00000074582	BCS1L
ENSG00000074603	DPP8
ENSG00000074657	ZNF532
ENSG00000074755	ZZEF1
ENSG00000074800	ENO1
ENSG00000074964	ARHGEF10L
ENSG00000075151	EIF4G3
ENSG00000075234	TTC38
ENSG00000075292	ZNF638
ENSG00000075391	RASAL2
ENSG00000075413	MARK3
ENSG00000075415	SLC25A3
ENSG00000075420	FNDC3B
ENSG00000075539	FRYL
ENSG00000075624	ACTB
ENSG00000075651	PLD1
ENSG00000075711	DLG1
ENSG00000075856	SART3
ENSG00000076067	RBMS2
ENSG00000076242	MLH1
ENSG00000076351	SLC46A1
ENSG00000076513	ANKRD13A
ENSG00000076555	ACACB
ENSG00000076685	NT5C2
ENSG00000076928	ARHGEF1
ENSG00000076984	MAP2K7
ENSG00000077157	PPP1R12B
ENSG00000077232	DNAJC10
ENSG00000077254	USP33
ENSG00000077549	CAPZB
ENSG00000077782	FGFR1
ENSG00000078070	MCCC1
ENSG00000078142	PIK3C3
ENSG00000078177	N4BP2
ENSG00000078369	GNB1
ENSG00000078403	MLLT10
ENSG00000078618	NRDC
ENSG00000078674	PCM1
ENSG00000078747	ITCH
ENSG00000079150	FKBP7
ENSG00000079156	OSBPL6
ENSG00000079277	MKNK1
ENSG00000079308	TNS1
ENSG00000079387	SENP1
ENSG00000079432	CIC
ENSG00000079482	OPHN1
ENSG00000079785	DDX1
ENSG00000079805	DNM2
ENSG00000079819	EPB41L2
ENSG00000080189	SLC35C2
ENSG00000080345	RIF1
ENSG00000080503	SMARCA2
ENSG00000080822	CLDND1
ENSG00000080839	RBL1
ENSG00000081014	AP4E1
ENSG00000081154	PCNP
ENSG00000081177	EXD2
ENSG00000081189	MEF2C
ENSG00000082153	BZW1
ENSG00000082213	C5orf22
ENSG00000082258	CCNT2
ENSG00000082269	FAM135A
ENSG00000082397	EPB41L3
ENSG00000082641	NFE2L1
ENSG00000082701	GSK3B
ENSG00000082781	ITGB5
ENSG00000082805	ERC1
ENSG00000082898	XPO1
ENSG00000082996	RNF13
ENSG00000083168	KAT6A
ENSG00000083312	TNPO1
ENSG00000083535	PIBF1
ENSG00000083544	TDRD3
ENSG00000083799	CYLD
ENSG00000083828	ZNF586
ENSG00000083844	ZNF264
ENSG00000083845	RPS5
ENSG00000083896	YTHDC1
ENSG00000084072	PPIE
ENSG00000084234	APLP2
ENSG00000084623	EIF3I
ENSG00000084676	NCOA1
ENSG00000085063	CD59
ENSG00000085224	ATRX
ENSG00000085415	SEH1L
ENSG00000085719	CPNE3
ENSG00000085721	RRN3
ENSG00000085733	CTTN
ENSG00000085788	DDHD2
ENSG00000085832	EPS15
ENSG00000085871	MGST2
ENSG00000085978	ATG16L1
ENSG00000085982	USP40
ENSG00000086015	MAST2
ENSG00000086200	IPO11
ENSG00000086598	TMED2
ENSG00000086758	HUWE1
ENSG00000086848	ALG9
ENSG00000087053	MTMR2
ENSG00000087191	PSMC5
ENSG00000087206	UIMC1
ENSG00000087266	SH3BP2
ENSG00000087274	ADD1
ENSG00000087301	TXNDC16
ENSG00000087460	GNAS
ENSG00000087470	DNM1L
ENSG00000087842	PIR
ENSG00000088035	ALG6
ENSG00000088179	PTPN4
ENSG00000088448	ANKRD10
ENSG00000088854	C20orf194
ENSG00000088930	XRN2
ENSG00000089022	MAPKAPK5
ENSG00000089050	RBBP9
ENSG00000089053	ANAPC5
ENSG00000089060	SLC8B1
ENSG00000089123	TASP1
ENSG00000089157	RPLP0
ENSG00000089159	PXN
ENSG00000089177	KIF16B
ENSG00000089195	TRMT6
ENSG00000089335	ZNF302
ENSG00000089682	RBM41
ENSG00000089916	GPATCH2L
ENSG00000090006	LTBP4
ENSG00000090054	SPTLC1
ENSG00000090060	PAPOLA
ENSG00000090263	MRPS33
ENSG00000090372	STRN4
ENSG00000090615	GOLGA3
ENSG00000090621	PABPC4
ENSG00000090857	PDPR
ENSG00000090905	TNRC6A
ENSG00000091009	RBM27
ENSG00000091039	OSBPL8
ENSG00000091127	PUS7
ENSG00000091136	LAMB1
ENSG00000091157	WDR7
ENSG00000091164	TXNL1
ENSG00000092010	PSME1
ENSG00000092036	HAUS4
ENSG00000092094	OSGEP
ENSG00000092096	SLC22A17
ENSG00000092148	HECTD1
ENSG00000092199	HNRNPC
ENSG00000092208	GEMIN2
ENSG00000092439	TRPM7
ENSG00000092529	CAPN3
ENSG00000092841	MYL6
ENSG00000092871	RFFL
ENSG00000092931	MFSD11
ENSG00000093000	NUP50
ENSG00000093167	LRRFIP2
ENSG00000094631	HDAC6
ENSG00000094841	UPRT
ENSG00000094975	SUCO
ENSG00000095059	DHPS
ENSG00000095209	TMEM38B
ENSG00000095319	NUP188
ENSG00000095321	CRAT
ENSG00000095485	CWF19L1
ENSG00000095637	SORBS1
ENSG00000095794	CREM
ENSG00000096746	HNRNPH3
ENSG00000099204	ABLIM1
ENSG00000099246	RAB18
ENSG00000099250	NRP1
ENSG00000099290	WASHC2A
ENSG00000099622	CIRBP
ENSG00000099624	ATP5F1D
ENSG00000099783	HNRNPM
ENSG00000099785	2-Mar
ENSG00000099797	TECR
ENSG00000099810	MTAP
ENSG00000099864	PALM
ENSG00000099875	MKNK2
ENSG00000099949	LZTR1
ENSG00000099968	BCL2L13
ENSG00000099991	CABIN1
ENSG00000100029	PES1
ENSG00000100083	GGA1
ENSG00000100097	LGALS1
ENSG00000100099	HPS4
ENSG00000100124	ANKRD54
ENSG00000100129	EIF3L
ENSG00000100150	DEPDC5
ENSG00000100151	PICK1
ENSG00000100201	DDX17
ENSG00000100209	HSCB
ENSG00000100225	FBXO7
ENSG00000100227	POLDIP3
ENSG00000100239	PPP6R2
ENSG00000100242	SUN2
ENSG00000100266	PACSIN2
ENSG00000100280	AP1B1
ENSG00000100281	HMGXB4
ENSG00000100296	THOC5
ENSG00000100307	CBX7
ENSG00000100320	RBFOX2
ENSG00000100330	MTMR3
ENSG00000100348	TXN2
ENSG00000100359	SGSM3
ENSG00000100395	L3MBTL2
ENSG00000100416	TRMU
ENSG00000100439	ABHD4
ENSG00000100445	SDR39U1
ENSG00000100462	PRMT5
ENSG00000100483	VCPKMT
ENSG00000100503	NIN
ENSG00000100528	CNIH1
ENSG00000100532	CGRRF1
ENSG00000100577	GSTZ1
ENSG00000100600	LGMN
ENSG00000100603	SNW1
ENSG00000100650	SRSF5
ENSG00000100697	DICER1
ENSG00000100722	ZC3H14
ENSG00000100749	VRK1
ENSG00000100796	PPP4R3A
ENSG00000100883	SRP54
ENSG00000100888	CHD8
ENSG00000100890	KIAA0391
ENSG00000100897	DCAF11
ENSG00000100911	PSME2
ENSG00000100949	RABGGTA
ENSG00000101019	UQCC1
ENSG00000101084	RAB5IF
ENSG00000101150	TPD52L2
ENSG00000101158	NELFCD
ENSG00000101166	PRELID3B
ENSG00000101247	NDUFAF5
ENSG00000101266	CSNK2A1
ENSG00000101294	HM13
ENSG00000101346	POFUT1
ENSG00000101361	NOP56
ENSG00000101363	MANBAL
ENSG00000101365	IDH3B
ENSG00000101391	CDK5RAP1
ENSG00000101417	PXMP4
ENSG00000101452	DHX35
ENSG00000101558	VAPA
ENSG00000101577	LPIN2
ENSG00000101596	SMCHD1
ENSG00000101639	CEP192
ENSG00000101654	RNMT
ENSG00000101745	ANKRD12
ENSG00000101773	RBBP8
ENSG00000101782	RIOK3
ENSG00000101901	ALG13
ENSG00000101955	SRPX
ENSG00000101966	XIAP
ENSG00000101972	STAG2
ENSG00000102038	SMARCA1
ENSG00000102103	PQBP1
ENSG00000102119	EMD
ENSG00000102225	CDK16
ENSG00000102309	PIN4
ENSG00000102317	RBM3
ENSG00000102547	CAB39L
ENSG00000102606	ARHGEF7
ENSG00000102763	VWA8
ENSG00000102858	MGRN1
ENSG00000102878	HSF4
ENSG00000102882	MAPK3
ENSG00000102893	PHKB
ENSG00000102897	LYRM1
ENSG00000102901	CENPT
ENSG00000102908	NFAT5
ENSG00000102910	LONP2
ENSG00000103024	NME3
ENSG00000103051	COG4
ENSG00000103064	SLC7A6
ENSG00000103121	CMC2
ENSG00000103145	HCFC1R1
ENSG00000103148	NPRL3
ENSG00000103160	HSDL1
ENSG00000103197	TSC2
ENSG00000103222	ABCC1
ENSG00000103248	MTHFSD
ENSG00000103264	FBXO31
ENSG00000103266	STUB1
ENSG00000103353	UBFD1
ENSG00000103363	ELOB
ENSG00000103381	CPPED1
ENSG00000103479	RBL2
ENSG00000103507	BCKDK
ENSG00000103550	KNOP1
ENSG00000103657	HERC1
ENSG00000103671	TRIP4
ENSG00000103994	ZNF106
ENSG00000104064	GABPB1
ENSG00000104067	TJP1
ENSG00000104081	BMF
ENSG00000104093	DMXL2
ENSG00000104133	SPG11
ENSG00000104218	CSPP1
ENSG00000104299	INTS9
ENSG00000104320	NBN
ENSG00000104325	DECR1
ENSG00000104331	IMPAD1
ENSG00000104408	EIF3E
ENSG00000104447	TRPS1
ENSG00000104517	UBR5
ENSG00000104529	EEF1D
ENSG00000104613	INTS10
ENSG00000104723	TUSC3
ENSG00000104756	KCTD9
ENSG00000104774	MAN2B1
ENSG00000104824	HNRNPL
ENSG00000104852	SNRNP70
ENSG00000104936	DMPK
ENSG00000104946	TBC1D17
ENSG00000105053	VRK3
ENSG00000105058	FAM32A
ENSG00000105193	RPS16
ENSG00000105220	GPI
ENSG00000105221	AKT2
ENSG00000105393	BABAM1
ENSG00000105401	CDC37
ENSG00000105426	PTPRS
ENSG00000105483	CARD8
ENSG00000105486	LIG1
ENSG00000105559	PLEKHA4
ENSG00000105576	TNPO2
ENSG00000105755	ETHE1
ENSG00000105771	SMG9
ENSG00000105792	CFAP69
ENSG00000105793	GTPBP10
ENSG00000105953	OGDH
ENSG00000105968	H2AFV
ENSG00000105976	MET
ENSG00000105983	LMBR1
ENSG00000106009	BRAT1
ENSG00000106052	TAX1BP1
ENSG00000106070	GRB10
ENSG00000106305	AIMP2
ENSG00000106462	EZH2
ENSG00000106591	MRPL32
ENSG00000106609	TMEM248
ENSG00000106610	STAG3L4
ENSG00000106635	BCL7B
ENSG00000106636	YKT6
ENSG00000106638	TBL2
ENSG00000106692	FKTN
ENSG00000106701	FSD1L
ENSG00000106771	TMEM245
ENSG00000106829	TLE4
ENSG00000106853	PTGR1
ENSG00000107077	KDM4C
ENSG00000107186	MPDZ
ENSG00000107201	DDX58
ENSG00000107263	RAPGEF1
ENSG00000107290	SETX
ENSG00000107317	PTGDS
ENSG00000107371	EXOSC3
ENSG00000107372	ZFAND5
ENSG00000107404	DVL1
ENSG00000107521	HPS1
ENSG00000107669	ATE1
ENSG00000107672	NSMCE4A
ENSG00000107745	MICU1
ENSG00000107758	PPP3CB
ENSG00000107771	CCSER2
ENSG00000107815	TWNK
ENSG00000107862	GBF1
ENSG00000107863	ARHGAP21
ENSG00000107864	CPEB3
ENSG00000107890	ANKRD26
ENSG00000107929	LARP4B
ENSG00000107957	SH3PXD2A
ENSG00000108010	GLRX3
ENSG00000108021	FAM208B
ENSG00000108039	XPNPEP1
ENSG00000108094	CUL2
ENSG00000108100	CCNY
ENSG00000108239	TBC1D12
ENSG00000108384	RAD51C
ENSG00000108395	TRIM37
ENSG00000108433	GOSR2
ENSG00000108468	CBX1
ENSG00000108509	CAMTA2
ENSG00000108591	DRG2
ENSG00000108592	FTSJ3
ENSG00000108651	UTP6
ENSG00000108654	DDX5
ENSG00000108774	RAB5C
ENSG00000108784	NAGLU
ENSG00000108799	EZH1
ENSG00000108825	PTGES3L-AARSD1
ENSG00000108848	LUC7L3
ENSG00000108861	DUSP3
ENSG00000108883	EFTUD2
ENSG00000108953	YWHAE
ENSG00000108961	RANGRF
ENSG00000109046	WSB1
ENSG00000109113	RAB34
ENSG00000109171	SLAIN2
ENSG00000109180	OCIAD1
ENSG00000109332	UBE2D3
ENSG00000109452	INPP4B
ENSG00000109458	GAB1
ENSG00000109572	CLCN3
ENSG00000109686	SH3D19
ENSG00000109756	RAPGEF2
ENSG00000109775	UFSP2
ENSG00000109794	FAM149A
ENSG00000109919	MTCH2
ENSG00000110066	KMT5B
ENSG00000110075	PPP6R3
ENSG00000110077	MS4A6A
ENSG00000110171	TRIM3
ENSG00000110274	CEP164
ENSG00000110321	EIF4G2
ENSG00000110344	UBE4A
ENSG00000110367	DDX6
ENSG00000110429	FBXO3
ENSG00000110514	MADD
ENSG00000110536	PTPMT1
ENSG00000110619	CARS
ENSG00000110696	C11orf58
ENSG00000110713	NUP98
ENSG00000110801	PSMD9
ENSG00000110841	PPFIBP1
ENSG00000110880	CORO1C
ENSG00000110888	CAPRIN2
ENSG00000110921	MVK
ENSG00000110958	PTGES3
ENSG00000111237	VPS29
ENSG00000111271	ACAD10
ENSG00000111300	NAA25
ENSG00000111358	GTF2H3
ENSG00000111364	DDX55
ENSG00000111481	COPZ1
ENSG00000111554	MDM1
ENSG00000111642	CHD4
ENSG00000111652	COPS7A
ENSG00000111653	ING4
ENSG00000111667	USP5
ENSG00000111731	C2CD5
ENSG00000111737	RAB35
ENSG00000111752	PHC1
ENSG00000111785	RIC8B
ENSG00000111799	COL12A1
ENSG00000111832	RWDD1
ENSG00000111897	SERINC1
ENSG00000111962	UST
ENSG00000112031	MTRF1L
ENSG00000112062	MAPK14
ENSG00000112078	KCTD20
ENSG00000112081	SRSF3
ENSG00000112237	CCNC
ENSG00000112305	SMAP1
ENSG00000112306	RPS12
ENSG00000112339	HBS1L
ENSG00000112419	PHACTR2
ENSG00000112511	PHF1
ENSG00000112531	QKI
ENSG00000112541	PDE10A
ENSG00000112701	SENP6
ENSG00000112715	VEGFA
ENSG00000112851	ERBIN
ENSG00000112855	HARS2
ENSG00000112983	BRD8
ENSG00000113013	HSPA9
ENSG00000113163	COL4A3BP
ENSG00000113240	CLK4
ENSG00000113360	DROSHA
ENSG00000113441	LNPEP
ENSG00000113615	SEC24A
ENSG00000113648	H2AFY
ENSG00000113712	CSNK1A1
ENSG00000113721	PDGFRB
ENSG00000113758	DBN1
ENSG00000113761	ZNF346
ENSG00000113812	ACTR8
ENSG00000114021	NIT2
ENSG00000114023	FAM162A
ENSG00000114030	KPNA1
ENSG00000114062	UBE3A
ENSG00000114098	ARMC8
ENSG00000114107	CEP70
ENSG00000114126	TFDP2
ENSG00000114127	XRN1
ENSG00000114209	PDCD10
ENSG00000114302	PRKAR2A
ENSG00000114388	NPRL2
ENSG00000114416	FXR1
ENSG00000114439	BBX
ENSG00000114503	NCBP2
ENSG00000114544	SLC41A3
ENSG00000114626	ABTB1
ENSG00000114670	NEK11
ENSG00000114698	PLSCR4
ENSG00000114735	HEMK1
ENSG00000114770	ABCC5
ENSG00000114786	ABHD14A-ACY1
ENSG00000114956	DGUOK
ENSG00000114982	KANSL3
ENSG00000114988	LMAN2L
ENSG00000115020	PIKFYVE
ENSG00000115042	FAHD2A
ENSG00000115137	DNAJC27
ENSG00000115159	GPD2
ENSG00000115183	TANC1
ENSG00000115204	MPV17
ENSG00000115207	GTF3C2
ENSG00000115239	ASB3
ENSG00000115282	TTC31
ENSG00000115307	AUP1
ENSG00000115355	CCDC88A
ENSG00000115368	WDR75
ENSG00000115392	FANCL
ENSG00000115414	FN1
ENSG00000115415	STAT1
ENSG00000115419	GLS
ENSG00000115459	ELMOD3
ENSG00000115464	USP34
ENSG00000115486	GGCX
ENSG00000115504	EHBP1
ENSG00000115524	SF3B1
ENSG00000115525	ST3GAL5
ENSG00000115540	MOB4
ENSG00000115561	CHMP3
ENSG00000115657	ABCB6
ENSG00000115661	STK16
ENSG00000115677	HDLBP
ENSG00000115694	STK25
ENSG00000115760	BIRC6
ENSG00000115761	NOL10
ENSG00000115762	PLEKHB2
ENSG00000115808	STRN
ENSG00000115825	PRKD3
ENSG00000115839	RAB3GAP1
ENSG00000115840	SLC25A12
ENSG00000115841	RMDN2
ENSG00000115875	SRSF7
ENSG00000115904	SOS1
ENSG00000115947	ORC4
ENSG00000115970	THADA
ENSG00000116001	TIA1
ENSG00000116095	PLEKHA3
ENSG00000116127	ALMS1
ENSG00000116128	BCL9
ENSG00000116138	DNAJC16
ENSG00000116171	SCP2
ENSG00000116191	RALGPS2
ENSG00000116209	TMEM59
ENSG00000116350	SRSF4
ENSG00000116353	MECR
ENSG00000116455	WDR77
ENSG00000116574	RHOU
ENSG00000116580	GON4L
ENSG00000116584	ARHGEF2
ENSG00000116586	LAMTOR2
ENSG00000116604	MEF2D
ENSG00000116679	IVNS1ABP
ENSG00000116688	MFN2
ENSG00000116698	SMG7
ENSG00000116731	PRDM2
ENSG00000116747	TROVE2
ENSG00000116752	BCAS2
ENSG00000116754	SRSF11
ENSG00000116786	PLEKHM2
ENSG00000116793	PHTF1
ENSG00000116815	CD58
ENSG00000116906	GNPAT
ENSG00000116918	TSNAX
ENSG00000116984	MTR
ENSG00000116991	SIPA1L2
ENSG00000117054	ACADM
ENSG00000117114	ADGRL2
ENSG00000117155	SSX2IP
ENSG00000117305	HMGCL
ENSG00000117335	CD46
ENSG00000117360	PRPF3
ENSG00000117362	APH1A
ENSG00000117419	ERI3
ENSG00000117448	AKR1A1
ENSG00000117475	BLZF1
ENSG00000117480	FAAH
ENSG00000117481	NSUN4
ENSG00000117523	PRRC2C
ENSG00000117528	ABCD3
ENSG00000117543	DPH5
ENSG00000117569	PTBP2
ENSG00000117625	RCOR3
ENSG00000117682	DHDDS
ENSG00000117859	OSBPL9
ENSG00000118007	STAG1
ENSG00000118181	RPS25
ENSG00000118200	CAMSAP2
ENSG00000118418	HMGN3
ENSG00000118482	PHF3
ENSG00000118495	PLAGL1
ENSG00000118518	RNF146
ENSG00000118705	RPN2
ENSG00000118816	CCNI
ENSG00000118855	MFSD1
ENSG00000118900	UBN1
ENSG00000118965	WDR35
ENSG00000119314	PTBP3
ENSG00000119392	GLE1
ENSG00000119397	CNTRL
ENSG00000119414	PPP6C
ENSG00000119471	HSDL2
ENSG00000119487	MAPKAP1
ENSG00000119509	INVS
ENSG00000119596	YLPM1
ENSG00000119640	ACYP1
ENSG00000119684	MLH3
ENSG00000119688	ABCD4
ENSG00000119707	RBM25
ENSG00000119729	RHOQ
ENSG00000119760	SUPT7L
ENSG00000119777	TMEM214
ENSG00000119778	ATAD2B
ENSG00000119820	YIPF4
ENSG00000119912	IDE
ENSG00000119929	CUTC
ENSG00000119950	MXI1
ENSG00000120008	WDR11
ENSG00000120156	TEK
ENSG00000120265	PCMT1
ENSG00000120438	TCP1
ENSG00000120533	ENY2
ENSG00000120549	KIAA1217
ENSG00000120656	TAF12
ENSG00000120697	ALG5
ENSG00000120798	NR2C1
ENSG00000120802	TMPO
ENSG00000120805	ARL1
ENSG00000120860	WASHC3
ENSG00000120896	SORBS3
ENSG00000120910	PPP3CC
ENSG00000120913	PDLIM2
ENSG00000120925	RNF170
ENSG00000120963	ZNF706
ENSG00000121022	COPS5
ENSG00000121067	SPOP
ENSG00000121073	SLC35B1
ENSG00000121716	PILRB
ENSG00000121741	ZMYM2
ENSG00000121749	TBC1D15
ENSG00000121766	ZCCHC17
ENSG00000121851	POLR3GL
ENSG00000121858	TNFSF10
ENSG00000121864	ZNF639
ENSG00000121897	LIAS
ENSG00000121931	LRIF1
ENSG00000121957	GPSM2
ENSG00000121964	GTDC1
ENSG00000122008	POLK
ENSG00000122026	RPL21
ENSG00000122034	GTF3A
ENSG00000122068	FYTTD1
ENSG00000122085	MTERF4
ENSG00000122126	OCRL
ENSG00000122203	KIAA1191
ENSG00000122257	RBBP6
ENSG00000122299	ZC3H7A
ENSG00000122359	ANXA11
ENSG00000122390	NAA60
ENSG00000122417	ODF2L
ENSG00000122435	TRMT13
ENSG00000122490	PQLC1
ENSG00000122557	HERPUD2
ENSG00000122643	NT5C3A
ENSG00000122705	CLTA
ENSG00000122741	DCAF10
ENSG00000122786	CALD1
ENSG00000122884	P4HA1
ENSG00000122912	SLC25A16
ENSG00000122965	RBM19
ENSG00000122970	IFT81
ENSG00000123094	RASSF8
ENSG00000123106	CCDC91
ENSG00000123130	ACOT9
ENSG00000123159	GIPC1
ENSG00000123178	SPRYD7
ENSG00000123179	EBPL
ENSG00000123200	ZC3H13
ENSG00000123297	TSFM
ENSG00000123352	SPATS2
ENSG00000123374	CDK2
ENSG00000123562	MORF4L2
ENSG00000123636	BAZ2B
ENSG00000123737	EXOSC9
ENSG00000123739	PLA2G12A
ENSG00000123815	COQ8B
ENSG00000124006	OBSL1
ENSG00000124104	SNX21
ENSG00000124155	PIGT
ENSG00000124177	CHD6
ENSG00000124214	STAU1
ENSG00000124228	DDX27
ENSG00000124275	MTRR
ENSG00000124370	MCEE
ENSG00000124406	ATP8A1
ENSG00000124422	USP22
ENSG00000124523	SIRT5
ENSG00000124570	SERPINB6
ENSG00000124574	ABCC10
ENSG00000124588	NQO2
ENSG00000124596	OARD1
ENSG00000124608	AARS2
ENSG00000124784	RIOK1
ENSG00000124786	SLC35B3
ENSG00000124795	DEK
ENSG00000124831	LRRFIP1
ENSG00000125246	CLYBL
ENSG00000125257	ABCC4
ENSG00000125386	FAM193A
ENSG00000125447	GGA3
ENSG00000125450	NUP85
ENSG00000125458	NT5C
ENSG00000125611	CHCHD5
ENSG00000125676	THOC2
ENSG00000125686	MED1
ENSG00000125703	ATG4C
ENSG00000125772	GPCPD1
ENSG00000125835	SNRPB
ENSG00000125841	NRSN2
ENSG00000125885	MCM8
ENSG00000125967	NECAB3
ENSG00000125970	RALY
ENSG00000125977	EIF2S2
ENSG00000126012	KDM5C
ENSG00000126091	ST3GAL3
ENSG00000126214	KLC1
ENSG00000126261	UBA2
ENSG00000126453	BCL2L12
ENSG00000126522	ASL
ENSG00000126561	STAT5A
ENSG00000126581	BECN1
ENSG00000126698	DNAJC8
ENSG00000126705	AHDC1
ENSG00000126749	EMG1
ENSG00000126768	TIMM17B
ENSG00000126777	KTN1
ENSG00000126790	L3HYPDH
ENSG00000126858	RHOT1
ENSG00000126883	NUP214
ENSG00000126934	MAP2K2
ENSG00000126953	TIMM8A
ENSG00000127081	ZNF484
ENSG00000127337	YEATS4
ENSG00000127419	TMEM175
ENSG00000127452	FBXL12
ENSG00000127481	UBR4
ENSG00000127483	HP1BP3
ENSG00000127527	EPS15L1
ENSG00000127603	MACF1
ENSG00000127616	SMARCA4
ENSG00000127804	METTL16
ENSG00000127863	TNFRSF19
ENSG00000127914	AKAP9
ENSG00000127952	STYXL1
ENSG00000127990	SGCE
ENSG00000128185	DGCR6L
ENSG00000128463	EMC4
ENSG00000128513	POT1
ENSG00000128595	CALU
ENSG00000128607	KLHDC10
ENSG00000128609	NDUFA5
ENSG00000128641	MYO1B
ENSG00000128739	SNRPN
ENSG00000128829	EIF2AK4
ENSG00000128833	MYO5C
ENSG00000128891	CCDC32
ENSG00000128973	CLN6
ENSG00000128989	ARPP19
ENSG00000129103	SUMF2
ENSG00000129116	PALLD
ENSG00000129197	RPAIN
ENSG00000129255	MPDU1
ENSG00000129292	PHF20L1
ENSG00000129317	PUS7L
ENSG00000129351	ILF3
ENSG00000129353	SLC44A2
ENSG00000129422	MTUS1
ENSG00000129467	ADCY4
ENSG00000129493	HEATR5A
ENSG00000129515	SNX6
ENSG00000129657	SEC14L1
ENSG00000129675	ARHGEF6
ENSG00000129696	TTI2
ENSG00000129757	CDKN1C
ENSG00000129933	MAU2
ENSG00000130066	SAT1
ENSG00000130177	CDC16
ENSG00000130304	SLC27A1
ENSG00000130338	TULP4
ENSG00000130396	AFDN
ENSG00000130402	ACTN4
ENSG00000130414	NDUFA10
ENSG00000130559	CAMSAP1
ENSG00000130669	PAK4
ENSG00000130695	CEP85
ENSG00000130703	OSBPL2
ENSG00000130723	PRRC2B
ENSG00000130731	METTL26
ENSG00000130779	CLIP1
ENSG00000130813	C19orf66
ENSG00000130818	ZNF426
ENSG00000130826	DKC1
ENSG00000130939	UBE4B
ENSG00000131018	SYNE1
ENSG00000131051	RBM39
ENSG00000131069	ACSS2
ENSG00000131089	ARHGEF9
ENSG00000131100	ATP6V1E1
ENSG00000131115	ZNF227
ENSG00000131127	ZNF141
ENSG00000131149	GSE1
ENSG00000131165	CHMP1A
ENSG00000131323	TRAF3
ENSG00000131373	HACL1
ENSG00000131374	TBC1D5
ENSG00000131375	CAPN7
ENSG00000131381	RBSN
ENSG00000131459	GFPT2
ENSG00000131504	DIAPH1
ENSG00000131626	PPFIA1
ENSG00000131652	THOC6
ENSG00000131748	STARD3
ENSG00000131791	PRKAB2
ENSG00000131876	SNRPA1
ENSG00000132155	RAF1
ENSG00000132199	ENOSF1
ENSG00000132254	ARFIP2
ENSG00000132294	EFR3A
ENSG00000132300	PTCD3
ENSG00000132305	IMMT
ENSG00000132334	PTPRE
ENSG00000132376	INPP5K
ENSG00000132388	UBE2G1
ENSG00000132405	TBC1D14
ENSG00000132406	TMEM128
ENSG00000132424	PNISR
ENSG00000132436	FIGNL1
ENSG00000132466	ANKRD17
ENSG00000132522	GPS2
ENSG00000132530	XAF1
ENSG00000132541	RIDA
ENSG00000132549	VPS13B
ENSG00000132600	PRMT7
ENSG00000132635	PCED1A
ENSG00000132670	PTPRA
ENSG00000132676	DAP3
ENSG00000132694	ARHGEF11
ENSG00000132716	DCAF8
ENSG00000132773	TOE1
ENSG00000132781	MUTYH
ENSG00000132819	RBM38
ENSG00000132842	AP3B1
ENSG00000132912	DCTN4
ENSG00000132950	ZMYM5
ENSG00000132953	XPO4
ENSG00000133026	MYH10
ENSG00000133027	PEMT
ENSG00000133059	DSTYK
ENSG00000133112	TPT1
ENSG00000133318	RTN3
ENSG00000133460	SLC2A11
ENSG00000133597	ADCK2
ENSG00000133657	ATP13A3
ENSG00000133687	TMTC1
ENSG00000133794	ARNTL
ENSG00000133872	SARAF
ENSG00000133884	DPF2
ENSG00000133943	DGLUCY
ENSG00000133983	COX16
ENSG00000134030	CTIF
ENSG00000134046	MBD2
ENSG00000134086	VHL
ENSG00000134250	NOTCH2
ENSG00000134278	SPIRE1
ENSG00000134283	PPHLN1
ENSG00000134287	ARF3
ENSG00000134291	TMEM106C
ENSG00000134313	KIDINS220
ENSG00000134324	LPIN1
ENSG00000134330	IAH1
ENSG00000134369	NAV1
ENSG00000134371	CDC73
ENSG00000134419	RPS15A
ENSG00000134480	CCNH
ENSG00000134574	DDB2
ENSG00000134644	PUM1
ENSG00000134717	BTF3L4
ENSG00000134759	ELP2
ENSG00000134874	DZIP1
ENSG00000134882	UBAC2
ENSG00000134900	TPP2
ENSG00000134909	ARHGAP32
ENSG00000134982	APC
ENSG00000134986	NREP
ENSG00000134996	OSTF1
ENSG00000135018	UBQLN1
ENSG00000135047	CTSL
ENSG00000135049	AGTPBP1
ENSG00000135164	DMTF1
ENSG00000135336	ORC3
ENSG00000135341	MAP3K7
ENSG00000135365	PHF21A
ENSG00000135387	CAPRIN1
ENSG00000135424	ITGA7
ENSG00000135486	HNRNPA1
ENSG00000135541	AHI1
ENSG00000135624	CCT7
ENSG00000135631	RAB11FIP5
ENSG00000135636	DYSF
ENSG00000135766	EGLN1
ENSG00000135778	NTPCR
ENSG00000135821	GLUL
ENSG00000135837	CEP350
ENSG00000135838	NPL
ENSG00000135842	FAM129A
ENSG00000135870	RC3H1
ENSG00000135899	SP110
ENSG00000135913	USP37
ENSG00000135926	TMBIM1
ENSG00000135930	EIF4E2
ENSG00000135945	REV1
ENSG00000135953	MFSD9
ENSG00000135976	ANKRD36
ENSG00000136003	ISCU
ENSG00000136051	WASHC4
ENSG00000136068	FLNB
ENSG00000136098	NEK3
ENSG00000136111	TBC1D4
ENSG00000136147	PHF11
ENSG00000136153	LMO7
ENSG00000136161	RCBTB2
ENSG00000136169	SETDB2
ENSG00000136205	TNS3
ENSG00000136235	GPNMB
ENSG00000136238	RAC1
ENSG00000136243	NUPL2
ENSG00000136247	ZDHHC4
ENSG00000136270	TBRG4
ENSG00000136280	CCM2
ENSG00000136295	TTYH3
ENSG00000136444	RSAD1
ENSG00000136450	SRSF1
ENSG00000136521	NDUFB5
ENSG00000136536	7-Mar
ENSG00000136560	TANK
ENSG00000136643	RPS6KC1
ENSG00000136717	BIN1
ENSG00000136754	ABI1
ENSG00000136758	YME1L1
ENSG00000136811	ODF2
ENSG00000136824	SMC2
ENSG00000136840	ST6GALNAC4
ENSG00000136856	SLC2A8
ENSG00000136861	CDK5RAP2
ENSG00000136933	RABEPK
ENSG00000136960	ENPP2
ENSG00000137074	APTX
ENSG00000137075	RNF38
ENSG00000137106	GRHPR
ENSG00000137145	DENND4C
ENSG00000137161	CNPY3
ENSG00000137177	KIF13A
ENSG00000137210	TMEM14B
ENSG00000137221	TJAP1
ENSG00000137312	FLOT1
ENSG00000137393	RNF144B
ENSG00000137411	VARS2
ENSG00000137449	CPEB2
ENSG00000137486	ARRB1
ENSG00000137497	NUMA1
ENSG00000137500	CCDC90B
ENSG00000137502	RAB30
ENSG00000137573	SULF1
ENSG00000137601	NEK1
ENSG00000137720	C11orf1
ENSG00000137770	CTDSPL2
ENSG00000137776	SLTM
ENSG00000137806	NDUFAF1
ENSG00000137817	PARP6
ENSG00000137818	RPLP1
ENSG00000137822	TUBGCP4
ENSG00000137871	ZNF280D
ENSG00000137878	GCOM1
ENSG00000137965	IFI44
ENSG00000137996	RTCA
ENSG00000138029	HADHB
ENSG00000138071	ACTR2
ENSG00000138078	PREPL
ENSG00000138162	TACC2
ENSG00000138182	KIF20B
ENSG00000138190	EXOC6
ENSG00000138279	ANXA7
ENSG00000138303	ASCC1
ENSG00000138326	RPS24
ENSG00000138375	SMARCAL1
ENSG00000138380	CARF
ENSG00000138386	NAB1
ENSG00000138399	FASTKD1
ENSG00000138443	ABI2
ENSG00000138468	SENP7
ENSG00000138593	SECISBP2L
ENSG00000138640	FAM13A
ENSG00000138658	ZGRF1
ENSG00000138668	HNRNPD
ENSG00000138674	SEC31A
ENSG00000138688	KIAA1109
ENSG00000138698	RAP1GDS1
ENSG00000138738	PRDM5
ENSG00000138757	G3BP2
ENSG00000138768	USO1
ENSG00000138777	PPA2
ENSG00000138802	SEC24B
ENSG00000138814	PPP3CA
ENSG00000138867	GUCD1
ENSG00000139112	GABARAPL1
ENSG00000139116	KIF21A
ENSG00000139132	FGD4
ENSG00000139173	TMEM117
ENSG00000139178	C1RL
ENSG00000139197	PEX5
ENSG00000139218	SCAF11
ENSG00000139263	LRIG3
ENSG00000139323	POC1B
ENSG00000139350	NEDD1
ENSG00000139372	TDG
ENSG00000139436	GIT2
ENSG00000139496	NUP58
ENSG00000139531	SUOX
ENSG00000139546	TARBP2
ENSG00000139597	N4BP2L1
ENSG00000139613	SMARCC2
ENSG00000139620	KANSL2
ENSG00000139624	CERS5
ENSG00000139631	CSAD
ENSG00000139644	TMBIM6
ENSG00000139697	SBNO1
ENSG00000139746	RBM26
ENSG00000139793	MBNL2
ENSG00000139974	SLC38A6
ENSG00000139990	DCAF5
ENSG00000140105	WARS
ENSG00000140157	NIPA2
ENSG00000140199	SLC12A6
ENSG00000140299	BNIP2
ENSG00000140320	BAHD1
ENSG00000140332	TLE3
ENSG00000140367	UBE2Q2
ENSG00000140374	ETFA
ENSG00000140386	SCAPER
ENSG00000140396	NCOA2
ENSG00000140400	MAN2C1
ENSG00000140416	TPM1
ENSG00000140463	BBS4
ENSG00000140470	ADAMTS17
ENSG00000140521	POLG
ENSG00000140545	MFGE8
ENSG00000140553	UNC45A
ENSG00000140575	IQGAP1
ENSG00000140612	SEC11A
ENSG00000140632	GLYR1
ENSG00000140688	C16orf58
ENSG00000140694	PARN
ENSG00000140718	FTO
ENSG00000140750	ARHGAP17
ENSG00000140905	GCSH
ENSG00000140939	NOL3
ENSG00000140943	MBTPS1
ENSG00000140950	MEAK7
ENSG00000140983	RHOT2
ENSG00000141002	TCF25
ENSG00000141013	GAS8
ENSG00000141027	NCOR1
ENSG00000141030	COPS3
ENSG00000141068	KSR1
ENSG00000141076	UTP4
ENSG00000141084	RANBP10
ENSG00000141127	PRPSAP2
ENSG00000141219	C17orf80
ENSG00000141258	SGSM2
ENSG00000141279	NPEPPS
ENSG00000141298	SSH2
ENSG00000141367	CLTC
ENSG00000141376	BCAS3
ENSG00000141401	IMPA2
ENSG00000141425	RPRD1A
ENSG00000141447	OSBPL1A
ENSG00000141452	RMC1
ENSG00000141552	ANAPC11
ENSG00000141556	TBCD
ENSG00000141642	ELAC1
ENSG00000141644	MBD1
ENSG00000141664	ZCCHC2
ENSG00000141756	FKBP10
ENSG00000141759	TXNL4A
ENSG00000141905	NFIC
ENSG00000141994	DUS3L
ENSG00000142192	APP
ENSG00000142207	URB1
ENSG00000142227	EMP3
ENSG00000142453	CARM1
ENSG00000142528	ZNF473
ENSG00000142534	RPS11
ENSG00000142541	RPL13A
ENSG00000142599	RERE
ENSG00000142657	PGD
ENSG00000142798	HSPG2
ENSG00000142856	ITGB3BP
ENSG00000142864	SERBP1
ENSG00000143106	PSMA5
ENSG00000143164	DCAF6
ENSG00000143207	COP1
ENSG00000143224	PPOX
ENSG00000143303	RRNAD1
ENSG00000143363	PRUNE1
ENSG00000143384	MCL1
ENSG00000143398	PIP5K1A
ENSG00000143416	SELENBP1
ENSG00000143434	SEMA6C
ENSG00000143437	ARNT
ENSG00000143442	POGZ
ENSG00000143458	GABPB2
ENSG00000143486	EIF2D
ENSG00000143499	SMYD2
ENSG00000143537	ADAM15
ENSG00000143549	TPM3
ENSG00000143553	SNAPIN
ENSG00000143554	SLC27A3
ENSG00000143569	UBAP2L
ENSG00000143612	C1orf43
ENSG00000143624	INTS3
ENSG00000143633	C1orf131
ENSG00000143702	CEP170
ENSG00000143727	ACP1
ENSG00000143742	SRP9
ENSG00000143748	NVL
ENSG00000143774	GUK1
ENSG00000143776	CDC42BPA
ENSG00000143889	HNRNPLL
ENSG00000143933	CALM2
ENSG00000143977	SNRPG
ENSG00000143995	MEIS1
ENSG00000144034	TPRKB
ENSG00000144048	DUSP11
ENSG00000144136	SLC20A1
ENSG00000144199	FAHD2B
ENSG00000144224	UBXN4
ENSG00000144233	AMMECR1L
ENSG00000144283	PKP4
ENSG00000144320	LNPK
ENSG00000144357	UBR3
ENSG00000144451	SPAG16
ENSG00000144455	SUMF1
ENSG00000144647	POMGNT2
ENSG00000144668	ITGA9
ENSG00000144674	GOLGA4
ENSG00000144741	SLC25A26
ENSG00000144744	UBA3
ENSG00000144815	NXPE3
ENSG00000144824	PHLDB2
ENSG00000144935	TRPC1
ENSG00000145088	EAF2
ENSG00000145191	EIF2B5
ENSG00000145241	CENPC
ENSG00000145247	OCIAD2
ENSG00000145348	TBCK
ENSG00000145349	CAMK2D
ENSG00000145362	ANK2
ENSG00000145390	USP53
ENSG00000145439	CBR4
ENSG00000145495	6-Mar
ENSG00000145687	SSBP2
ENSG00000145725	PPIP5K2
ENSG00000145736	GTF2H2
ENSG00000145919	BOD1
ENSG00000145982	FARS2
ENSG00000145996	CDKAL1
ENSG00000146067	FAM193B
ENSG00000146223	RPL7L1
ENSG00000146282	RARS2
ENSG00000146373	RNF217
ENSG00000146414	SHPRH
ENSG00000146416	AIG1
ENSG00000146425	DYNLT1
ENSG00000146463	ZMYM4
ENSG00000146729	NIPSNAP2
ENSG00000146830	GIGYF1
ENSG00000146909	NOM1
ENSG00000147010	SH3KBP1
ENSG00000147044	CASK
ENSG00000147050	KDM6A
ENSG00000147140	NONO
ENSG00000147162	OGT
ENSG00000147202	DIAPH2
ENSG00000147274	RBMX
ENSG00000147364	FBXO25
ENSG00000147403	RPL10
ENSG00000147526	TACC1
ENSG00000147586	MRPS28
ENSG00000147601	TERF1
ENSG00000147649	MTDH
ENSG00000147650	LRP12
ENSG00000147687	TATDN1
ENSG00000147789	ZNF7
ENSG00000147862	NFIB
ENSG00000147996	CBWD5
ENSG00000148019	CEP78
ENSG00000148110	MFSD14B
ENSG00000148120	C9orf3
ENSG00000148143	ZNF462
ENSG00000148180	GSN
ENSG00000148187	MRRF
ENSG00000148218	ALAD
ENSG00000148334	PTGES2
ENSG00000148337	CIZ1
ENSG00000148396	SEC16A
ENSG00000148481	MINDY3
ENSG00000148498	PARD3
ENSG00000148516	ZEB1
ENSG00000148660	CAMK2G
ENSG00000148671	ADIRF
ENSG00000148700	ADD3
ENSG00000148737	TCF7L2
ENSG00000148824	MTG1
ENSG00000148834	GSTO1
ENSG00000148950	IMMP1L
ENSG00000148985	PGAP2
ENSG00000149100	EIF3M
ENSG00000149136	SSRP1
ENSG00000149182	ARFGAP2
ENSG00000149187	CELF1
ENSG00000149196	HIKESHI
ENSG00000149256	TENM4
ENSG00000149531	FRG1BP
ENSG00000149547	EI24
ENSG00000149577	SIDT2
ENSG00000149600	COMMD7
ENSG00000149743	TRPT1
ENSG00000149761	NUDT22
ENSG00000149809	TM7SF2
ENSG00000149923	PPP4C
ENSG00000149925	ALDOA
ENSG00000150093	ITGB1
ENSG00000150401	DCUN1D2
ENSG00000150403	TMCO3
ENSG00000150477	KIAA1328
ENSG00000150527	MIA2
ENSG00000150672	DLG2
ENSG00000150712	MTMR12
ENSG00000150760	DOCK1
ENSG00000150776	NKAPD1
ENSG00000150787	PTS
ENSG00000150938	CRIM1
ENSG00000151092	NGLY1
ENSG00000151116	UEVLD
ENSG00000151135	TMEM263
ENSG00000151332	MBIP
ENSG00000151338	MIPOL1
ENSG00000151414	NEK7
ENSG00000151445	VIPAS39
ENSG00000151466	SCLT1
ENSG00000151474	FRMD4A
ENSG00000151612	ZNF827
ENSG00000151665	PIGF
ENSG00000151694	ADAM17
ENSG00000151743	AMN1
ENSG00000151779	NBAS
ENSG00000151914	DST
ENSG00000151923	TIAL1
ENSG00000152061	RABGAP1L
ENSG00000152133	GPATCH11
ENSG00000152256	PDK1
ENSG00000152348	ATG10
ENSG00000152520	PAN3
ENSG00000152556	PFKM
ENSG00000152601	MBNL1
ENSG00000152620	NADK2
ENSG00000152683	SLC30A6
ENSG00000152684	PELO
ENSG00000152700	SAR1B
ENSG00000152795	HNRNPDL
ENSG00000152904	GGPS1
ENSG00000152990	ADGRA3
ENSG00000153071	DAB2
ENSG00000153094	BCL2L11
ENSG00000153113	CAST
ENSG00000153317	ASAP1
ENSG00000153339	TRAPPC8
ENSG00000153827	TRIP12
ENSG00000153944	MSI2
ENSG00000153956	CACNA2D1
ENSG00000154144	TBRG1
ENSG00000154175	ABI3BP
ENSG00000154222	CC2D1B
ENSG00000154263	ABCA10
ENSG00000154265	ABCA5
ENSG00000154358	OBSCN
ENSG00000154359	LONRF1
ENSG00000154380	ENAH
ENSG00000154553	PDLIM3
ENSG00000154814	OXNAD1
ENSG00000154832	CXXC1
ENSG00000154874	CCDC144B
ENSG00000155099	PIP4P2
ENSG00000155100	OTUD6B
ENSG00000155111	CDK19
ENSG00000155229	MMS19
ENSG00000155256	ZFYVE27
ENSG00000155313	USP25
ENSG00000155329	ZCCHC10
ENSG00000155330	C16orf87
ENSG00000155366	RHOC
ENSG00000155368	DBI
ENSG00000155463	OXA1L
ENSG00000155506	LARP1
ENSG00000155508	CNOT8
ENSG00000155657	TTN
ENSG00000155744	FAM126B
ENSG00000155975	VPS37A
ENSG00000156162	DPY19L4
ENSG00000156170	NDUFAF6
ENSG00000156232	WHAMM
ENSG00000156253	RWDD2B
ENSG00000156256	USP16
ENSG00000156313	RPGR
ENSG00000156381	ANKRD9
ENSG00000156502	SUPV3L1
ENSG00000156642	NPTN
ENSG00000156709	AIFM1
ENSG00000156858	PRR14
ENSG00000156931	VPS8
ENSG00000156958	GALK2
ENSG00000156976	EIF4A2
ENSG00000157077	ZFYVE9
ENSG00000157106	SMG1
ENSG00000157224	CLDN12
ENSG00000157349	DDX19B
ENSG00000157379	DHRS1
ENSG00000157538	VPS26C
ENSG00000157540	DYRK1A
ENSG00000157554	ERG
ENSG00000157600	TMEM164
ENSG00000157625	TAB3
ENSG00000157637	SLC38A10
ENSG00000157654	PALM2-AKAP2
ENSG00000157764	BRAF
ENSG00000157800	SLC37A3
ENSG00000157823	AP3S2
ENSG00000157869	RAB28
ENSG00000157954	WIPI2
ENSG00000157985	AGAP1
ENSG00000158019	BABAM2
ENSG00000158161	EYA3
ENSG00000158201	ABHD3
ENSG00000158270	COLEC12
ENSG00000158352	SHROOM4
ENSG00000158411	MITD1
ENSG00000158636	EMSY
ENSG00000158805	ZNF276
ENSG00000158850	B4GALT3
ENSG00000158864	NDUFS2
ENSG00000158987	RAPGEF6
ENSG00000159023	EPB41
ENSG00000159082	SYNJ1
ENSG00000159111	MRPL10
ENSG00000159147	DONSON
ENSG00000159199	ATP5MC1
ENSG00000159267	HLCS
ENSG00000159346	ADIPOR1
ENSG00000159348	CYB5R1
ENSG00000159592	GPBP1L1
ENSG00000159596	TMEM69
ENSG00000160050	CCDC28B
ENSG00000160058	BSDC1
ENSG00000160145	KALRN
ENSG00000160194	NDUFV3
ENSG00000160211	G6PD
ENSG00000160216	AGPAT3
ENSG00000160226	CFAP410
ENSG00000160294	MCM3AP
ENSG00000160299	PCNT
ENSG00000160310	PRMT2
ENSG00000160404	TOR2A
ENSG00000160439	RDH13
ENSG00000160584	SIK3
ENSG00000160688	FLAD1
ENSG00000160752	FDPS
ENSG00000160789	LMNA
ENSG00000160818	GPATCH4
ENSG00000160917	CPSF4
ENSG00000160948	VPS28
ENSG00000160953	MUM1
ENSG00000161010	MRNIP
ENSG00000161203	AP2M1
ENSG00000161204	ABCF3
ENSG00000161265	U2AF1L4
ENSG00000161526	SAP30BP
ENSG00000161533	ACOX1
ENSG00000161547	SRSF2
ENSG00000161551	ZNF577
ENSG00000161791	FMNL3
ENSG00000161813	LARP4
ENSG00000161904	LEMD2
ENSG00000161939	RNASEK-C17orf49
ENSG00000161960	EIF4A1
ENSG00000161999	JMJD8
ENSG00000162065	TBC1D24
ENSG00000162300	ZFPL1
ENSG00000162373	BEND5
ENSG00000162402	USP24
ENSG00000162408	NOL9
ENSG00000162430	SELENON
ENSG00000162437	RAVER2
ENSG00000162441	LZIC
ENSG00000162520	SYNC
ENSG00000162576	MXRA8
ENSG00000162600	OMA1
ENSG00000162601	MYSM1
ENSG00000162604	TM2D1
ENSG00000162613	FUBP1
ENSG00000162614	NEXN
ENSG00000162616	DNAJB4
ENSG00000162642	C1orf52
ENSG00000162733	DDR2
ENSG00000162735	PEX19
ENSG00000162852	CNST
ENSG00000162882	HAAO
ENSG00000162909	CAPN2
ENSG00000162929	KIAA1841
ENSG00000162961	DPY30
ENSG00000162976	PQLC3
ENSG00000163029	SMC6
ENSG00000163069	SGCB
ENSG00000163104	SMARCAD1
ENSG00000163110	PDLIM5
ENSG00000163126	ANKRD23
ENSG00000163138	PACRGL
ENSG00000163159	VPS72
ENSG00000163161	ERCC3
ENSG00000163166	IWS1
ENSG00000163291	PAQR3
ENSG00000163319	MRPS18C
ENSG00000163320	CGGBP1
ENSG00000163322	ABRAXAS1
ENSG00000163359	COL6A3
ENSG00000163374	YY1AP1
ENSG00000163378	EOGT
ENSG00000163389	POGLUT1
ENSG00000163412	EIF4E3
ENSG00000163468	CCT3
ENSG00000163516	ANKZF1
ENSG00000163520	FBLN2
ENSG00000163539	CLASP2
ENSG00000163541	SUCLG1
ENSG00000163584	RPL22L1
ENSG00000163590	PPM1L
ENSG00000163596	ICA1L
ENSG00000163605	PPP4R2
ENSG00000163608	NEPRO
ENSG00000163611	SPICE1
ENSG00000163625	WDFY3
ENSG00000163635	ATXN7
ENSG00000163636	PSMD6
ENSG00000163660	CCNL1
ENSG00000163681	SLMAP
ENSG00000163684	RPP14
ENSG00000163697	APBB2
ENSG00000163702	IL17RC
ENSG00000163703	CRELD1
ENSG00000163719	MTMR14
ENSG00000163785	RYK
ENSG00000163832	ELP6
ENSG00000163870	TPRA1
ENSG00000163875	MEAF6
ENSG00000163933	RFT1
ENSG00000163938	GNL3
ENSG00000163939	PBRM1
ENSG00000163964	PIGX
ENSG00000164038	SLC9B2
ENSG00000164039	BDH2
ENSG00000164048	ZNF589
ENSG00000164053	ATRIP
ENSG00000164062	APEH
ENSG00000164068	RNF123
ENSG00000164073	MFSD8
ENSG00000164077	MON1A
ENSG00000164088	PPM1M
ENSG00000164144	ARFIP1
ENSG00000164180	TMEM161B
ENSG00000164253	WDR41
ENSG00000164258	NDUFS4
ENSG00000164306	PRIMPOL
ENSG00000164318	EGFLAM
ENSG00000164327	RICTOR
ENSG00000164329	TENT2
ENSG00000164414	SLC35A1
ENSG00000164465	DCBLD1
ENSG00000164506	STXBP5
ENSG00000164548	TRA2A
ENSG00000164576	SAP30L
ENSG00000164619	BMPER
ENSG00000164654	MIOS
ENSG00000164659	KIAA1324L
ENSG00000164751	PEX2
ENSG00000164808	SPIDR
ENSG00000164828	SUN1
ENSG00000164830	OXR1
ENSG00000164904	ALDH7A1
ENSG00000164924	YWHAZ
ENSG00000164933	SLC25A32
ENSG00000164951	PDP1
ENSG00000164978	NUDT2
ENSG00000165029	ABCA1
ENSG00000165097	KDM1B
ENSG00000165113	GKAP1
ENSG00000165119	HNRNPK
ENSG00000165209	STRBP
ENSG00000165240	ATP7A
ENSG00000165359	INTS6L
ENSG00000165406	8-Mar
ENSG00000165410	CFL2
ENSG00000165416	SUGT1
ENSG00000165458	INPPL1
ENSG00000165476	REEP3
ENSG00000165516	KLHDC2
ENSG00000165525	NEMF
ENSG00000165526	RPUSD4
ENSG00000165568	AKR1E2
ENSG00000165609	NUDT5
ENSG00000165629	ATP5F1C
ENSG00000165630	PRPF18
ENSG00000165637	VDAC2
ENSG00000165689	ENTR1
ENSG00000165792	METTL17
ENSG00000165795	NDRG2
ENSG00000165801	ARHGEF40
ENSG00000165819	METTL3
ENSG00000165912	PACSIN3
ENSG00000165915	SLC39A13
ENSG00000165948	IFI27L1
ENSG00000166004	CEP295
ENSG00000166012	TAF1D
ENSG00000166025	AMOTL1
ENSG00000166046	TCP11L2
ENSG00000166164	BRD7
ENSG00000166167	BTRC
ENSG00000166169	POLL
ENSG00000166199	ALKBH3
ENSG00000166225	FRS2
ENSG00000166260	COX11
ENSG00000166261	ZNF202
ENSG00000166295	ANAPC16
ENSG00000166333	ILK
ENSG00000166348	USP54
ENSG00000166377	ATP9B
ENSG00000166387	PPFIBP2
ENSG00000166411	IDH3A
ENSG00000166435	XRRA1
ENSG00000166452	AKIP1
ENSG00000166479	TMX3
ENSG00000166526	ZNF3
ENSG00000166532	RIMKLB
ENSG00000166579	NDEL1
ENSG00000166619	BLCAP
ENSG00000166681	BEX3
ENSG00000166685	COG1
ENSG00000166704	ZNF606
ENSG00000166716	ZNF592
ENSG00000166734	CASC4
ENSG00000166747	AP1G1
ENSG00000166855	CLPX
ENSG00000166886	NAB2
ENSG00000166887	VPS39
ENSG00000166889	PATL1
ENSG00000166913	YWHAB
ENSG00000166938	DIS3L
ENSG00000166946	CCNDBP1
ENSG00000166949	SMAD3
ENSG00000166971	AKTIP
ENSG00000167107	ACSF2
ENSG00000167110	GOLGA2
ENSG00000167196	FBXO22
ENSG00000167232	ZNF91
ENSG00000167272	POP5
ENSG00000167302	TEPSIN
ENSG00000167333	TRIM68
ENSG00000167380	ZNF226
ENSG00000167397	VKORC1
ENSG00000167522	ANKRD11
ENSG00000167528	ZNF641
ENSG00000167543	TP53I13
ENSG00000167548	KMT2D
ENSG00000167555	ZNF528
ENSG00000167632	TRAPPC9
ENSG00000167733	HSD11B1L
ENSG00000167840	ZNF232
ENSG00000167863	ATP5PD
ENSG00000167965	MLST8
ENSG00000167978	SRRM2
ENSG00000168014	C2CD3
ENSG00000168116	KIAA1586
ENSG00000168137	SETD5
ENSG00000168172	HOOK3
ENSG00000168175	MAPK1IP1L
ENSG00000168214	RBPJ
ENSG00000168256	NKIRAS2
ENSG00000168297	PXK
ENSG00000168300	PCMTD1
ENSG00000168385	2-Sep
ENSG00000168393	DTYMK
ENSG00000168397	ATG4B
ENSG00000168522	FNTA
ENSG00000168566	SNRNP48
ENSG00000168661	ZNF30
ENSG00000168679	SLC16A4
ENSG00000168724	DNAJC21
ENSG00000168734	PKIG
ENSG00000168758	SEMA4C
ENSG00000168765	GSTM4
ENSG00000168769	TET2
ENSG00000168778	TCTN2
ENSG00000168803	ADAL
ENSG00000168807	SNTB2
ENSG00000168813	ZNF507
ENSG00000168818	STX18
ENSG00000168827	GFM1
ENSG00000168883	USP39
ENSG00000168894	RNF181
ENSG00000168904	LRRC28
ENSG00000168916	ZNF608
ENSG00000168936	TMEM129
ENSG00000168958	MFF
ENSG00000169016	E2F6
ENSG00000169045	HNRNPH1
ENSG00000169062	UPF3A
ENSG00000169118	CSNK1G1
ENSG00000169131	ZNF354A
ENSG00000169155	ZBTB43
ENSG00000169231	THBS3
ENSG00000169241	SLC50A1
ENSG00000169288	MRPL1
ENSG00000169398	PTK2
ENSG00000169499	PLEKHA2
ENSG00000169519	METTL15
ENSG00000169621	APLF
ENSG00000169660	HEXD
ENSG00000169682	SPNS1
ENSG00000169689	CENPX
ENSG00000169696	ASPSCR1
ENSG00000169714	CNBP
ENSG00000169718	DUS1L
ENSG00000169727	GPS1
ENSG00000169733	RFNG
ENSG00000169738	DCXR
ENSG00000169756	LIMS1
ENSG00000169991	IFFO2
ENSG00000170037	CNTROB
ENSG00000170185	USP38
ENSG00000170234	PWWP2A
ENSG00000170242	USP47
ENSG00000170248	PDCD6IP
ENSG00000170271	FAXDC2
ENSG00000170310	STX8
ENSG00000170502	NUDT9
ENSG00000170525	PFKFB3
ENSG00000170624	SGCD
ENSG00000170632	ARMC10
ENSG00000170633	RNF34
ENSG00000170776	AKAP13
ENSG00000170791	CHCHD7
ENSG00000170802	FOXN2
ENSG00000170832	USP32
ENSG00000170852	KBTBD2
ENSG00000170873	MTSS1
ENSG00000170899	GSTA4
ENSG00000170906	NDUFA3
ENSG00000170919	TPT1-AS1
ENSG00000170921	TANC2
ENSG00000171055	FEZ2
ENSG00000171105	INSR
ENSG00000171163	ZNF692
ENSG00000171202	TMEM126A
ENSG00000171307	ZDHHC16
ENSG00000171466	ZNF562
ENSG00000171603	CLSTN1
ENSG00000171634	BPTF
ENSG00000171720	HDAC3
ENSG00000171763	SPATA5L1
ENSG00000171914	TLN2
ENSG00000171928	TVP23B
ENSG00000172053	QARS
ENSG00000172123	SLFN12
ENSG00000172175	MALT1
ENSG00000172292	CERS6
ENSG00000172375	C2CD2L
ENSG00000172456	FGGY
ENSG00000172493	AFF1
ENSG00000172590	MRPL52
ENSG00000172661	WASHC2C
ENSG00000172663	TMEM134
ENSG00000172671	ZFAND4
ENSG00000172728	FUT10
ENSG00000172731	LRRC20
ENSG00000172765	TMCC1
ENSG00000172869	DMXL1
ENSG00000172888	ZNF621
ENSG00000172889	EGFL7
ENSG00000172954	LCLAT1
ENSG00000172986	GXYLT2
ENSG00000172992	DCAKD
ENSG00000173020	GRK2
ENSG00000173041	ZNF680
ENSG00000173120	KDM2A
ENSG00000173166	RAPH1
ENSG00000173209	AHSA2P
ENSG00000173226	IQCB1
ENSG00000173230	GOLGB1
ENSG00000173372	C1QA
ENSG00000173409	ARV1
ENSG00000173442	EHBP1L1
ENSG00000173482	PTPRM
ENSG00000173511	VEGFB
ENSG00000173517	PEAK1
ENSG00000173575	CHD2
ENSG00000173660	UQCRH
ENSG00000173744	AGFG1
ENSG00000173875	ZNF791
ENSG00000173905	GOLIM4
ENSG00000174059	CD34
ENSG00000174099	MSRB3
ENSG00000174197	MGA
ENSG00000174227	PIGG
ENSG00000174306	ZHX3
ENSG00000174373	RALGAPA1
[truncated: 513 more rows]
